# Supplementary material for: The ferroptosis-related long non-coding RNAs signature predicts biochemical recurrence and immune cell infiltration in prostate cancer
Source: BMC Cancer. 2022 Jul 18;22:788. doi: 10.1186/s12885-022-09876-8 (PMC9290257; doi:10.1186/s12885-022-09876-8)
Supplement: Supplementary file 7 — Additional file 7: Supplemental Table 2. A total of 669 frlncRNAs were identified by Pearson’s correlation analysis in 495 prostate patients with absolute correlation coefficient >0.30 and P < 0.001. [file 12885_2022_9876_MOESM7_ESM.xlsx]

## Sheet: corResult
Fergene	lncRNA	cor	pvalue
ABCC1	AC087741.2	-0.420195	9.12384e-23
ACO1	AC087741.2	-0.386691	3.03165e-19
ACSL3	AC087741.2	-0.322416	1.5568e-13
ACSL4	AC087741.2	-0.422256	5.37414e-23
ACVR1B	AC087741.2	-0.355114	2.81756e-16
ANO6	AC087741.2	-0.462663	7.75794e-28
ATF4	AC087741.2	0.471645	5.28595e-29
ATG4D	AC087741.2	0.4246	2.93019e-23
ATM	AC087741.2	-0.447844	5.50468e-26
BACH1	AC087741.2	-0.463747	5.63359e-28
BECN1	AC087741.2	-0.436826	1.1462e-24
CHMP6	AC087741.2	0.437298	1.00878e-24
CS	AC087741.2	-0.380332	1.27588e-18
CYBB	AC087741.2	-0.358645	1.36137e-16
EGFR	AC087741.2	-0.469629	9.72635e-29
EGLN2	AC087741.2	0.364844	3.71433e-17
EPAS1	AC087741.2	-0.349915	8.08639e-16
FBXW7	AC087741.2	-0.386045	3.51314e-19
GCLC	AC087741.2	-0.305359	3.1403e-12
GPX4	AC087741.2	0.58539	3.17553e-47
HIF1A	AC087741.2	-0.501904	3.375e-33
HRAS	AC087741.2	0.643525	1.10514e-59
HSF1	AC087741.2	0.339094	6.8234e-15
IDH1	AC087741.2	-0.304207	3.82043e-12
IREB2	AC087741.2	-0.489757	1.83093e-31
KEAP1	AC087741.2	0.379172	1.6527e-18
KRAS	AC087741.2	-0.396095	3.41406e-20
LONP1	AC087741.2	0.337149	9.92429e-15
LPCAT3	AC087741.2	-0.509154	2.87983e-34
LPIN1	AC087741.2	-0.311447	1.09874e-12
MAPK1	AC087741.2	-0.51687	1.96519e-35
MAPK14	AC087741.2	-0.44462	1.35382e-25
MAPK8	AC087741.2	-0.324507	1.06292e-13
MTDH	AC087741.2	-0.420004	9.58079e-23
MTOR	AC087741.2	-0.467468	1.86187e-28
NCOA4	AC087741.2	-0.450072	2.93905e-26
NFE2L2	AC087741.2	-0.398405	1.97517e-20
NRAS	AC087741.2	-0.372318	7.4686e-18
OTUB1	AC087741.2	0.483321	1.42515e-30
PANX1	AC087741.2	-0.483838	1.21034e-30
PEBP1	AC087741.2	0.472882	3.62762e-29
PHKG2	AC087741.2	0.520553	5.3239e-36
PIK3CA	AC087741.2	-0.525369	9.41732e-37
PRKAA1	AC087741.2	-0.413202	5.35128e-22
PRKAA2	AC087741.2	-0.38458	4.90173e-19
RB1	AC087741.2	-0.45145	1.98888e-26
RPL8	AC087741.2	0.446222	8.66733e-26
SIRT1	AC087741.2	-0.464948	3.9474e-28
SLC38A1	AC087741.2	-0.437473	9.61877e-25
SLC40A1	AC087741.2	-0.370894	1.01712e-17
SNX4	AC087741.2	-0.328786	4.82253e-14
STAT3	AC087741.2	-0.485908	6.27918e-31
TAZ	AC087741.2	0.492905	6.60405e-32
TFRC	AC087741.2	-0.34489	2.19979e-15
TGFBR1	AC087741.2	-0.4004	1.2272e-20
TLR4	AC087741.2	-0.432864	3.32425e-24
TNFAIP3	AC087741.2	-0.460799	1.34164e-27
WIPI1	AC087741.2	-0.357473	1.73494e-16
ZEB1	AC087741.2	-0.461914	9.67266e-28
ACVR1B	COLCA1	0.441085	3.59179e-25
ALOX15	COLCA1	0.338208	8.09543e-15
ALOX15B	COLCA1	-0.352477	4.82099e-16
ATM	COLCA1	0.481679	2.38857e-30
BACH1	COLCA1	0.304595	3.57669e-12
CDKN1A	COLCA1	-0.304367	3.71799e-12
CS	COLCA1	0.378024	2.13331e-18
FBXW7	COLCA1	0.347106	1.4181e-15
GPX4	COLCA1	-0.31241	9.28538e-13
HELLS	COLCA1	0.3138	7.27438e-13
HMGB1	COLCA1	0.349858	8.18009e-16
HSPB1	COLCA1	-0.338734	7.3155e-15
IREB2	COLCA1	0.387948	2.27288e-19
MAPK14	COLCA1	0.32295	1.41257e-13
MAPK8	COLCA1	0.44137	3.3208e-25
MAPK9	COLCA1	0.349473	8.83729e-16
MT1G	COLCA1	-0.360328	9.59555e-17
MTDH	COLCA1	0.386585	3.10533e-19
PIK3CA	COLCA1	0.301805	5.73307e-12
PRKAA1	COLCA1	0.328847	4.76835e-14
RB1	COLCA1	0.320287	2.28901e-13
SIRT1	COLCA1	0.440743	3.94458e-25
ULK2	COLCA1	0.37068	1.06518e-17
YY1AP1	COLCA1	0.364925	3.65071e-17
ACSF2	PSORS1C3	0.301916	5.62719e-12
DUOX1	PSORS1C3	0.309599	1.51524e-12
ACSF2	AC008760.1	0.361199	7.99957e-17
ALOX12	AC008760.1	0.34422	2.51032e-15
CISD2	AC008760.1	-0.316426	4.5705e-13
DUOX1	AC008760.1	0.348084	1.16704e-15
EGLN2	AC008760.1	0.308256	1.91101e-12
FH	AC008760.1	-0.302082	5.4724e-12
HSPA5	AC008760.1	-0.324669	1.03173e-13
LAMP2	AC008760.1	-0.333377	2.03684e-14
TAZ	AC008760.1	0.523492	1.85605e-36
AKR1C3	AC104825.1	-0.340646	5.05086e-15
ALOX15B	AC104825.1	0.411087	9.06184e-22
MTDH	AC104825.1	-0.325702	8.53418e-14
ABCC1	TOLLIP-AS1	-0.307628	2.12919e-12
ACSL4	TOLLIP-AS1	-0.37849	1.92344e-18
ANO6	TOLLIP-AS1	-0.36182	7.0241e-17
ATF4	TOLLIP-AS1	0.328612	4.98137e-14
ATG4D	TOLLIP-AS1	0.398658	1.85975e-20
ATM	TOLLIP-AS1	-0.326392	7.51532e-14
BACH1	TOLLIP-AS1	-0.341755	4.06963e-15
CHMP6	TOLLIP-AS1	0.315163	5.71829e-13
CYBB	TOLLIP-AS1	-0.311703	1.05076e-12
EGFR	TOLLIP-AS1	-0.353473	3.93834e-16
FBXW7	TOLLIP-AS1	-0.358757	1.33017e-16
GPX4	TOLLIP-AS1	0.441687	3.04416e-25
HIF1A	TOLLIP-AS1	-0.371465	8.98777e-18
HRAS	TOLLIP-AS1	0.46589	2.98284e-28
IREB2	TOLLIP-AS1	-0.373767	5.44542e-18
KEAP1	TOLLIP-AS1	0.322619	1.50034e-13
MAPK1	TOLLIP-AS1	-0.325195	9.36799e-14
MAPK14	TOLLIP-AS1	-0.349164	9.40162e-16
MTDH	TOLLIP-AS1	-0.312363	9.36194e-13
NFE2L2	TOLLIP-AS1	-0.37466	4.47844e-18
NRAS	TOLLIP-AS1	-0.324025	1.16099e-13
OTUB1	TOLLIP-AS1	0.420361	8.74294e-23
PANX1	TOLLIP-AS1	-0.379122	1.67138e-18
PEBP1	TOLLIP-AS1	0.328279	5.29958e-14
PHKG2	TOLLIP-AS1	0.409669	1.2874e-21
PIK3CA	TOLLIP-AS1	-0.436943	1.11039e-24
PRKAA2	TOLLIP-AS1	-0.351942	5.37369e-16
RB1	TOLLIP-AS1	-0.338498	7.65637e-15
SIRT1	TOLLIP-AS1	-0.367045	2.32576e-17
STAT3	TOLLIP-AS1	-0.326139	7.87454e-14
TAZ	TOLLIP-AS1	0.363734	4.69612e-17
TFRC	TOLLIP-AS1	-0.371398	9.11854e-18
TGFBR1	TOLLIP-AS1	-0.326003	8.07373e-14
TNFAIP3	TOLLIP-AS1	-0.385772	3.73813e-19
ZEB1	TOLLIP-AS1	-0.334827	1.54684e-14
ACO1	AC005186.1	-0.377507	2.39208e-18
NCOA4	AC005186.1	-0.34502	2.14409e-15
PLIN2	AC005186.1	-0.408822	1.58682e-21
RB1	AC005186.1	-0.341459	4.31193e-15
ACSL4	AP001610.2	-0.326754	7.02983e-14
DUOX1	AP001610.2	-0.301002	6.56086e-12
FTH1	AP001610.2	-0.301653	5.88213e-12
MTOR	AP001610.2	0.303765	4.11797e-12
SLC1A5	AP001610.2	0.312437	9.24159e-13
ACO1	PRKAG2-AS1	-0.306448	2.60745e-12
ACSL4	PRKAG2-AS1	-0.317021	4.11166e-13
ALOX15B	PRKAG2-AS1	-0.339981	5.747e-15
ATG4D	PRKAG2-AS1	0.326838	6.92095e-14
CD44	PRKAG2-AS1	-0.326489	7.38246e-14
CDKN1A	PRKAG2-AS1	-0.326566	7.27762e-14
CDKN2A	PRKAG2-AS1	0.303571	4.25527e-12
GPX4	PRKAG2-AS1	0.379069	1.69116e-18
HMGB1	PRKAG2-AS1	0.312742	8.76011e-13
HRAS	PRKAG2-AS1	0.34217	3.75311e-15
HSF1	PRKAG2-AS1	0.449367	3.58671e-26
MAPK1	PRKAG2-AS1	-0.355558	2.57221e-16
MT1G	PRKAG2-AS1	-0.379713	1.46497e-18
MTOR	PRKAG2-AS1	-0.370074	1.21426e-17
PHKG2	PRKAG2-AS1	0.351718	5.62211e-16
PRKAA2	PRKAG2-AS1	-0.338481	7.68163e-15
RPL8	PRKAG2-AS1	0.428161	1.15555e-23
STAT3	PRKAG2-AS1	-0.367465	2.12611e-17
TAZ	PRKAG2-AS1	0.436197	1.35852e-24
ALOX12	AC006042.1	0.444841	1.27328e-25
ALOX12B	AC006042.1	0.363219	5.23559e-17
ATG16L1	AC006042.1	0.3128	8.67209e-13
TAZ	AC006042.1	0.464736	4.20327e-28
ULK1	AC006042.1	0.310706	1.25016e-12
ACO1	AL023803.1	-0.347622	1.27966e-15
ACSL4	AL023803.1	-0.495153	3.16729e-32
ACVR1B	AL023803.1	-0.496226	2.22632e-32
ANO6	AL023803.1	-0.460088	1.65181e-27
ATF4	AL023803.1	0.45092	2.31208e-26
ATG4D	AL023803.1	0.309912	1.43513e-12
ATG5	AL023803.1	-0.349356	9.04734e-16
ATM	AL023803.1	-0.430657	5.97908e-24
BACH1	AL023803.1	-0.41819	1.52155e-22
BECN1	AL023803.1	-0.38418	5.3667e-19
CAV1	AL023803.1	-0.319652	2.56675e-13
CHMP6	AL023803.1	0.366511	2.60644e-17
EGFR	AL023803.1	-0.45754	3.46651e-27
EGLN2	AL023803.1	0.393936	5.67075e-20
EPAS1	AL023803.1	-0.413261	5.27213e-22
FBXW7	AL023803.1	-0.351757	5.57876e-16
GPX4	AL023803.1	0.551345	5.02851e-41
HIF1A	AL023803.1	-0.488867	2.43762e-31
HRAS	AL023803.1	0.571882	1.11774e-44
HSF1	AL023803.1	0.346015	1.76103e-15
IREB2	AL023803.1	-0.519801	6.95972e-36
KRAS	AL023803.1	-0.372102	7.827e-18
LONP1	AL023803.1	0.369549	1.35973e-17
LPCAT3	AL023803.1	-0.417396	1.8616e-22
LPIN1	AL023803.1	-0.35101	6.48628e-16
MAPK1	AL023803.1	-0.506574	6.96139e-34
MAPK14	AL023803.1	-0.402721	7.02451e-21
MAPK8	AL023803.1	-0.328561	5.02858e-14
MTDH	AL023803.1	-0.331323	3.00041e-14
MTOR	AL023803.1	-0.315083	5.8e-13
NCOA4	AL023803.1	-0.480236	3.7528e-30
NFE2L2	AL023803.1	-0.502263	2.99158e-33
NRAS	AL023803.1	-0.328625	4.96881e-14
OTUB1	AL023803.1	0.45711	3.92626e-27
PANX1	AL023803.1	-0.370004	1.2327e-17
PEBP1	AL023803.1	0.32981	3.98428e-14
PHKG2	AL023803.1	0.539519	4.92961e-39
PIK3CA	AL023803.1	-0.518865	9.70526e-36
PRKAA1	AL023803.1	-0.376841	2.77167e-18
PRKAA2	AL023803.1	-0.415468	3.03006e-22
RB1	AL023803.1	-0.602041	1.5617e-50
RPL8	AL023803.1	0.421465	6.58647e-23
SIRT1	AL023803.1	-0.553959	1.77999e-41
SLC38A1	AL023803.1	-0.372411	7.31792e-18
SLC40A1	AL023803.1	-0.385814	3.70263e-19
STAT3	AL023803.1	-0.449612	3.34674e-26
TAZ	AL023803.1	0.48428	1.05255e-30
TGFBR1	AL023803.1	-0.350043	7.88112e-16
TLR4	AL023803.1	-0.371277	9.36039e-18
TNFAIP3	AL023803.1	-0.404101	5.03048e-21
TP63	AL023803.1	-0.341935	3.92959e-15
ZEB1	AL023803.1	-0.403781	5.43601e-21
ACO1	MYLK-AS1	-0.369111	1.49397e-17
ACSL4	MYLK-AS1	-0.347804	1.23396e-15
ACVR1B	MYLK-AS1	-0.387753	2.37736e-19
ANO6	MYLK-AS1	-0.323385	1.30483e-13
ATF4	MYLK-AS1	0.313038	8.317e-13
ATG5	MYLK-AS1	-0.418517	1.40011e-22
ATM	MYLK-AS1	-0.311323	1.12271e-12
BECN1	MYLK-AS1	-0.337329	9.58748e-15
EPAS1	MYLK-AS1	-0.306264	2.69086e-12
HIF1A	MYLK-AS1	-0.30183	5.70902e-12
HRAS	MYLK-AS1	0.367597	2.06691e-17
IREB2	MYLK-AS1	-0.411241	8.72315e-22
MAPK1	MYLK-AS1	-0.336512	1.12139e-14
NCOA4	MYLK-AS1	-0.381728	9.3309e-19
NFE2L2	MYLK-AS1	-0.333848	1.86309e-14
NRAS	MYLK-AS1	-0.346768	1.5166e-15
PHKG2	MYLK-AS1	0.347843	1.22437e-15
PIK3CA	MYLK-AS1	-0.327064	6.63856e-14
PLIN2	MYLK-AS1	-0.394075	5.49007e-20
RB1	MYLK-AS1	-0.439615	5.37106e-25
SIRT1	MYLK-AS1	-0.384001	5.58919e-19
SLC3A2	MYLK-AS1	0.352096	5.20857e-16
STAT3	MYLK-AS1	-0.356392	2.16748e-16
TAZ	MYLK-AS1	0.360681	8.91455e-17
TNFAIP3	MYLK-AS1	-0.310417	1.31473e-12
WIPI2	MYLK-AS1	0.388652	1.9336e-19
ACSL4	URB1-AS1	-0.324952	9.79492e-14
ACVR1B	URB1-AS1	-0.379136	1.66605e-18
ANO6	URB1-AS1	-0.306583	2.54778e-12
ATF4	URB1-AS1	0.359911	1.04656e-16
ATG4D	URB1-AS1	0.310391	1.32069e-12
ATM	URB1-AS1	-0.450623	2.51504e-26
ATP5MC3	URB1-AS1	0.300152	7.56455e-12
BACH1	URB1-AS1	-0.302129	5.42907e-12
BRD4	URB1-AS1	-0.36163	7.30911e-17
CHMP6	URB1-AS1	0.439327	5.8101e-25
CS	URB1-AS1	-0.311178	1.15145e-12
EGFR	URB1-AS1	-0.307114	2.32587e-12
FBXW7	URB1-AS1	-0.439012	6.33011e-25
G6PD	URB1-AS1	0.339413	6.41598e-15
GABARAPL2	URB1-AS1	0.419071	1.21574e-22
GPX4	URB1-AS1	0.494572	3.83183e-32
HIF1A	URB1-AS1	-0.330315	3.62529e-14
HRAS	URB1-AS1	0.472919	3.58737e-29
IREB2	URB1-AS1	-0.418393	1.44486e-22
KEAP1	URB1-AS1	0.321717	1.76762e-13
KRAS	URB1-AS1	-0.367563	2.08201e-17
LONP1	URB1-AS1	0.40669	2.67766e-21
MAPK1	URB1-AS1	-0.357951	1.57163e-16
MAPK14	URB1-AS1	-0.422227	5.41386e-23
MAPK8	URB1-AS1	-0.30372	4.14987e-12
MTDH	URB1-AS1	-0.405622	3.47562e-21
NRAS	URB1-AS1	-0.303036	4.6589e-12
OTUB1	URB1-AS1	0.527641	4.1203e-37
PANX1	URB1-AS1	-0.332922	2.22005e-14
PEBP1	URB1-AS1	0.389676	1.52712e-19
PHKG2	URB1-AS1	0.486196	5.72882e-31
PIK3CA	URB1-AS1	-0.482452	1.87358e-30
PRKAA2	URB1-AS1	-0.339947	5.78509e-15
RB1	URB1-AS1	-0.410954	9.36664e-22
SIRT1	URB1-AS1	-0.442794	2.24435e-25
SLC3A2	URB1-AS1	0.356037	2.33174e-16
TGFBR1	URB1-AS1	-0.329349	4.34239e-14
TNFAIP3	URB1-AS1	-0.350482	7.21574e-16
ZEB1	URB1-AS1	-0.332674	2.32644e-14
ACSL3	AC012467.1	0.310889	1.21097e-12
ACVR1B	AC012467.1	0.317484	3.78574e-13
ALOX15	AC012467.1	0.348069	1.17043e-15
ATG16L1	AC012467.1	0.310698	1.252e-12
ATM	AC012467.1	0.341776	4.05288e-15
BRD4	AC012467.1	0.330561	3.46202e-14
CS	AC012467.1	0.328032	5.54836e-14
HSPB1	AC012467.1	-0.444292	1.48277e-25
IREB2	AC012467.1	0.337356	9.53748e-15
MAPK3	AC012467.1	-0.309116	1.64733e-12
MAPK8	AC012467.1	0.382356	8.1024e-19
PRKAA1	AC012467.1	0.312156	9.70653e-13
SESN2	AC012467.1	-0.306129	2.75348e-12
SIRT1	AC012467.1	0.317754	3.60746e-13
ULK2	AC012467.1	0.309173	1.63122e-12
ACSF2	AC008771.1	-0.368211	1.8124e-17
CAV1	AC008771.1	-0.31013	1.38193e-12
EPAS1	AC008771.1	-0.302253	5.31642e-12
LPIN1	AC008771.1	-0.305302	3.17142e-12
SRC	AC008771.1	-0.337777	8.79646e-15
ALOX12	AC109361.2	0.340433	5.26431e-15
BID	AC109361.2	-0.323926	1.18223e-13
FBXW7	AC109361.2	0.365199	3.44463e-17
HELLS	AC109361.2	0.316615	4.41953e-13
KEAP1	AC109361.2	-0.337483	9.30739e-15
PGD	AC109361.2	-0.304953	3.36525e-12
SLC7A11	AC109361.2	0.392004	8.90343e-20
ULK2	AC109361.2	0.30101	6.55217e-12
ACO1	SNHG6	-0.504999	1.18886e-33
ACSL3	SNHG6	-0.409273	1.41965e-21
ACSL4	SNHG6	-0.300342	7.32823e-12
ACVR1B	SNHG6	-0.375737	3.53539e-18
ANO6	SNHG6	-0.328101	5.4778e-14
ATF4	SNHG6	0.506881	6.27007e-34
ATG16L1	SNHG6	-0.421017	7.38996e-23
ATG5	SNHG6	-0.345085	2.11687e-15
ATM	SNHG6	-0.423836	3.57207e-23
BACH1	SNHG6	-0.378621	1.8683e-18
BECN1	SNHG6	-0.527142	4.94347e-37
BRD4	SNHG6	-0.314852	6.04192e-13
CHMP6	SNHG6	0.354628	3.11197e-16
EGFR	SNHG6	-0.311372	1.11323e-12
EGLN2	SNHG6	0.324462	1.07164e-13
GCH1	SNHG6	-0.301722	5.81439e-12
GPX4	SNHG6	0.476092	1.35681e-29
HIF1A	SNHG6	-0.453136	1.23048e-26
HRAS	SNHG6	0.529194	2.33263e-37
HSF1	SNHG6	0.458887	2.34431e-27
HSPA5	SNHG6	-0.317986	3.46112e-13
HSPB1	SNHG6	0.420671	8.07589e-23
IDH1	SNHG6	-0.38175	9.28583e-19
IREB2	SNHG6	-0.551385	4.94965e-41
KRAS	SNHG6	-0.338196	8.11512e-15
LAMP2	SNHG6	-0.37772	2.28155e-18
LPCAT3	SNHG6	-0.464996	3.89107e-28
MAPK1	SNHG6	-0.47792	7.7125e-30
MAPK14	SNHG6	-0.31226	9.53202e-13
MAPK8	SNHG6	-0.409888	1.2198e-21
MTOR	SNHG6	-0.320738	2.11021e-13
NCOA4	SNHG6	-0.499412	7.75892e-33
NFE2L2	SNHG6	-0.348961	9.79203e-16
OTUB1	SNHG6	0.341206	4.52931e-15
PANX1	SNHG6	-0.345336	2.01443e-15
PEBP1	SNHG6	0.345547	1.93204e-15
PHKG2	SNHG6	0.391463	1.00971e-19
PIK3CA	SNHG6	-0.422811	4.65648e-23
PRKAA1	SNHG6	-0.44858	4.47659e-26
PROM2	SNHG6	-0.367213	2.2438e-17
RB1	SNHG6	-0.504792	1.27527e-33
RPL8	SNHG6	0.576929	1.29021e-45
SCP2	SNHG6	-0.330296	3.63758e-14
SIRT1	SNHG6	-0.39854	1.91286e-20
SLC38A1	SNHG6	-0.328475	5.1101e-14
SLC3A2	SNHG6	0.304948	3.36826e-12
SNX4	SNHG6	-0.312902	8.51761e-13
STAT3	SNHG6	-0.483672	1.27562e-30
TAZ	SNHG6	0.438563	7.15451e-25
TNFAIP3	SNHG6	-0.342483	3.53024e-15
WIPI2	SNHG6	0.351228	6.20738e-16
YY1AP1	SNHG6	-0.321765	1.75229e-13
ACSF2	MCF2L-AS1	-0.341726	4.09312e-15
ACSL4	MCF2L-AS1	-0.346866	1.48743e-15
ALOX15	MCF2L-AS1	0.420258	8.97865e-23
ATG4D	MCF2L-AS1	0.331867	2.70865e-14
CAV1	MCF2L-AS1	-0.387437	2.55584e-19
CDKN1A	MCF2L-AS1	-0.37187	8.23212e-18
CYBB	MCF2L-AS1	-0.3108	1.22998e-12
ELAVL1	MCF2L-AS1	0.37792	2.18273e-18
HSPB1	MCF2L-AS1	-0.308493	1.83451e-12
ISCU	MCF2L-AS1	-0.32046	2.21878e-13
PGD	MCF2L-AS1	0.314015	7.00326e-13
TGFBR1	MCF2L-AS1	-0.317066	4.07897e-13
ZEB1	MCF2L-AS1	-0.338086	8.28905e-15
ALOX15	AP002498.1	0.552705	2.93276e-41
ALOX15B	AP002498.1	-0.409211	1.44163e-21
CD44	AP002498.1	-0.311039	1.17968e-12
GCLC	AP002498.1	-0.324124	1.14016e-13
HSPB1	AP002498.1	-0.349112	9.501e-16
MT1G	AP002498.1	-0.351042	6.44564e-16
SAT1	AP002498.1	0.360751	8.78373e-17
SESN2	AP002498.1	-0.312856	8.58657e-13
RPL8	AL445644.1	-0.334687	1.58861e-14
ALOX15	AC021915.2	-0.355181	2.77899e-16
ALOX15B	AC021915.2	0.317959	3.47764e-13
BID	AC021915.2	-0.331127	3.11318e-14
MUC1	AC021915.2	-0.323856	1.1973e-13
PLIN2	AC021915.2	-0.402329	7.72093e-21
ALOX15	AC009478.1	0.408539	1.70122e-21
ALOX15B	AC009478.1	-0.382535	7.78236e-19
ATG16L1	AC009478.1	0.350444	7.27085e-16
ELAVL1	AC009478.1	0.322495	1.53468e-13
MAPK8	AC009478.1	0.357816	1.61633e-16
MAPK9	AC009478.1	0.300812	6.77304e-12
MT1G	AC009478.1	-0.367545	2.09025e-17
MTDH	AC009478.1	0.336008	1.23477e-14
PRKAA1	AC009478.1	0.30267	4.95566e-12
SAT1	AC009478.1	0.308335	1.88532e-12
SLC1A5	AC009478.1	-0.310927	1.20296e-12
YY1AP1	AC009478.1	0.315205	5.6764e-13
ACVR1B	AP001207.3	-0.301196	6.35146e-12
EMC2	AP001207.3	0.313023	8.33848e-13
HRAS	AP001207.3	0.303345	4.42164e-12
HSPB1	AP001207.3	0.318034	3.43146e-13
PRKAA2	AP001207.3	-0.365623	3.14817e-17
SLC3A2	AP001207.3	0.329262	4.41349e-14
ABCC1	AC124312.2	0.472628	3.91991e-29
ACSL4	AC124312.2	0.379006	1.71506e-18
ACVR1B	AC124312.2	0.465108	3.76363e-28
ALOX12	AC124312.2	0.427753	1.28619e-23
ANO6	AC124312.2	0.406312	2.93712e-21
ARNTL	AC124312.2	0.397394	2.51122e-20
ATF4	AC124312.2	-0.52326	2.01792e-36
ATG16L1	AC124312.2	0.394432	5.04847e-20
ATG4D	AC124312.2	-0.398194	2.07678e-20
ATM	AC124312.2	0.771433	1.22852e-99
ATP5MC3	AC124312.2	-0.405857	3.28213e-21
BACH1	AC124312.2	0.635491	8.41719e-58
BECN1	AC124312.2	0.392021	8.86922e-20
BRD4	AC124312.2	0.44494	1.23863e-25
CHMP6	AC124312.2	-0.550323	7.52817e-41
CISD1	AC124312.2	-0.317982	3.46313e-13
CS	AC124312.2	0.442581	2.38006e-25
CYBB	AC124312.2	0.396497	3.10495e-20
EGFR	AC124312.2	0.543707	9.92158e-40
EGLN2	AC124312.2	-0.4113	8.59505e-22
FBXW7	AC124312.2	0.613602	6.02295e-53
G6PD	AC124312.2	-0.353816	3.67281e-16
GABARAPL2	AC124312.2	-0.354984	2.89346e-16
GCLC	AC124312.2	0.392638	7.68202e-20
GPX4	AC124312.2	-0.722128	1.41812e-81
HIF1A	AC124312.2	0.49991	6.5718e-33
HRAS	AC124312.2	-0.721924	1.65298e-81
HSF1	AC124312.2	-0.429713	7.67687e-24
HSPB1	AC124312.2	-0.528174	3.39095e-37
IREB2	AC124312.2	0.722477	1.09073e-81
ISCU	AC124312.2	-0.31721	3.97521e-13
KEAP1	AC124312.2	-0.433821	2.57346e-24
KRAS	AC124312.2	0.50106	4.47721e-33
LONP1	AC124312.2	-0.500985	4.59039e-33
LPCAT3	AC124312.2	0.508206	3.98751e-34
LPIN1	AC124312.2	0.344298	2.47231e-15
MAP1LC3A	AC124312.2	-0.420992	7.43704e-23
MAPK1	AC124312.2	0.657292	4.83157e-63
MAPK14	AC124312.2	0.559022	2.32082e-42
MAPK3	AC124312.2	-0.398037	2.15573e-20
MAPK8	AC124312.2	0.594679	4.788e-49
MAPK9	AC124312.2	0.371787	8.38171e-18
MTDH	AC124312.2	0.541945	1.95275e-39
MTOR	AC124312.2	0.505142	1.13263e-33
NCOA4	AC124312.2	0.47028	7.99111e-29
NFE2L2	AC124312.2	0.358322	1.4555e-16
NRAS	AC124312.2	0.446459	8.11185e-26
OTUB1	AC124312.2	-0.685701	1.44938e-70
PANX1	AC124312.2	0.464852	4.0605e-28
PEBP1	AC124312.2	-0.512156	1.02153e-34
PHKG2	AC124312.2	-0.607952	9.37431e-52
PIK3CA	AC124312.2	0.641969	2.58372e-59
PRKAA1	AC124312.2	0.572107	1.01588e-44
PRKAA2	AC124312.2	0.458682	2.48876e-27
RB1	AC124312.2	0.550226	7.8226e-41
RPL8	AC124312.2	-0.547713	2.09636e-40
SIRT1	AC124312.2	0.59814	9.68391e-50
SLC1A5	AC124312.2	-0.346888	1.48077e-15
SLC38A1	AC124312.2	0.460368	1.52193e-27
SLC3A2	AC124312.2	-0.430404	6.39474e-24
SLC40A1	AC124312.2	0.38775	2.37899e-19
SNX4	AC124312.2	0.355831	2.43212e-16
STAT3	AC124312.2	0.476408	1.23068e-29
TAZ	AC124312.2	-0.384523	4.96531e-19
TFRC	AC124312.2	0.367441	2.13714e-17
TGFBR1	AC124312.2	0.400714	1.13805e-20
TLR4	AC124312.2	0.406164	3.04549e-21
TNFAIP3	AC124312.2	0.462242	8.78284e-28
ULK2	AC124312.2	0.464757	4.17777e-28
WIPI2	AC124312.2	-0.303892	4.03042e-12
YY1AP1	AC124312.2	0.410524	1.04206e-21
ZEB1	AC124312.2	0.419826	1.00257e-22
ACO1	AC015912.3	-0.447058	6.86118e-26
ACSL3	AC015912.3	-0.389346	1.64792e-19
ACSL4	AC015912.3	-0.418011	1.59228e-22
ACVR1B	AC015912.3	-0.505062	1.16356e-33
ANO6	AC015912.3	-0.435023	1.86406e-24
ATF4	AC015912.3	0.477955	7.62942e-30
ATG4D	AC015912.3	0.345691	1.87757e-15
ATG5	AC015912.3	-0.441701	3.03248e-25
ATM	AC015912.3	-0.482479	1.85757e-30
BACH1	AC015912.3	-0.424356	3.12166e-23
BECN1	AC015912.3	-0.440092	4.71479e-25
CHMP6	AC015912.3	0.432322	3.84151e-24
EGFR	AC015912.3	-0.417184	1.96433e-22
EGLN2	AC015912.3	0.45783	3.18729e-27
EPAS1	AC015912.3	-0.318445	3.18777e-13
GPX4	AC015912.3	0.547989	1.88192e-40
HIF1A	AC015912.3	-0.451415	2.00879e-26
HRAS	AC015912.3	0.6159	1.9411e-53
HSF1	AC015912.3	0.42226	5.36842e-23
HSPB1	AC015912.3	0.469737	9.41582e-29
IREB2	AC015912.3	-0.581789	1.55718e-46
KRAS	AC015912.3	-0.341457	4.3131e-15
LAMP2	AC015912.3	-0.309549	1.52829e-12
LONP1	AC015912.3	0.392269	8.37172e-20
LPCAT3	AC015912.3	-0.401593	9.21664e-21
LPIN1	AC015912.3	-0.310435	1.31044e-12
MAPK1	AC015912.3	-0.537654	9.9915e-39
MAPK14	AC015912.3	-0.371126	9.67163e-18
MAPK8	AC015912.3	-0.40085	1.10169e-20
MTDH	AC015912.3	-0.35082	6.73978e-16
MTOR	AC015912.3	-0.307067	2.34462e-12
NCOA4	AC015912.3	-0.567692	6.52434e-44
NFE2L2	AC015912.3	-0.383372	6.44341e-19
NRAS	AC015912.3	-0.401754	8.86556e-21
OTUB1	AC015912.3	0.467046	2.11261e-28
PANX1	AC015912.3	-0.301904	5.63897e-12
PEBP1	AC015912.3	0.336552	1.1128e-14
PHKG2	AC015912.3	0.557231	4.79117e-42
PIK3CA	AC015912.3	-0.491631	9.98897e-32
PLIN2	AC015912.3	-0.314827	6.06867e-13
PRKAA1	AC015912.3	-0.446447	8.13877e-26
PRKAA2	AC015912.3	-0.425445	2.352e-23
PROM2	AC015912.3	-0.300396	7.26175e-12
RB1	AC015912.3	-0.612866	8.63901e-53
RPL8	AC015912.3	0.425625	2.24431e-23
SCP2	AC015912.3	-0.338172	8.15269e-15
SIRT1	AC015912.3	-0.535945	1.90154e-38
SLC38A1	AC015912.3	-0.377911	2.18741e-18
SLC3A2	AC015912.3	0.480107	3.9069e-30
SLC40A1	AC015912.3	-0.355756	2.47007e-16
SNX4	AC015912.3	-0.327262	6.39927e-14
STAT3	AC015912.3	-0.395615	3.82328e-20
TAZ	AC015912.3	0.539516	4.93421e-39
TLR4	AC015912.3	-0.328521	5.06657e-14
TNFAIP3	AC015912.3	-0.332491	2.40837e-14
WIPI2	AC015912.3	0.355768	2.46389e-16
ZEB1	AC015912.3	-0.352614	4.68943e-16
ACSL4	DGUOK-AS1	-0.326012	8.06061e-14
CYBB	DGUOK-AS1	-0.338121	8.23283e-15
EGFR	DGUOK-AS1	-0.32562	8.66484e-14
GCLC	DGUOK-AS1	-0.367064	2.31656e-17
KRAS	DGUOK-AS1	-0.312612	8.9625e-13
MAPK14	DGUOK-AS1	-0.383987	5.60684e-19
MTDH	DGUOK-AS1	-0.331578	2.8604e-14
PANX1	DGUOK-AS1	-0.321883	1.71508e-13
PIK3CA	DGUOK-AS1	-0.328076	5.50271e-14
SESN2	DGUOK-AS1	-0.342391	3.59445e-15
TFRC	DGUOK-AS1	-0.335513	1.35723e-14
TGFBR1	DGUOK-AS1	-0.378745	1.8174e-18
ACSL4	AP005205.2	-0.379775	1.44477e-18
ACVR1B	AP005205.2	-0.444149	1.54284e-25
ANO6	AP005205.2	-0.397359	2.53166e-20
ATF4	AP005205.2	0.337179	9.86718e-15
ATG5	AP005205.2	-0.341035	4.68296e-15
ATM	AP005205.2	-0.455745	5.8227e-27
BECN1	AP005205.2	-0.362673	5.87305e-17
BRD4	AP005205.2	-0.331086	3.13733e-14
CHMP6	AP005205.2	0.303883	4.03631e-12
CS	AP005205.2	-0.311409	1.1061e-12
EGFR	AP005205.2	-0.355053	2.85264e-16
FBXW7	AP005205.2	-0.38823	2.13085e-19
GPX4	AP005205.2	0.479105	5.33807e-30
HIF1A	AP005205.2	-0.391368	1.03229e-19
HRAS	AP005205.2	0.464307	4.77371e-28
IREB2	AP005205.2	-0.469663	9.62833e-29
KRAS	AP005205.2	-0.318618	3.09062e-13
LPCAT3	AP005205.2	-0.312139	9.73677e-13
LPIN1	AP005205.2	-0.413026	5.5919e-22
MAPK1	AP005205.2	-0.390797	1.17842e-19
MAPK14	AP005205.2	-0.4232	4.21158e-23
MAPK8	AP005205.2	-0.354054	3.49897e-16
MTDH	AP005205.2	-0.369952	1.24661e-17
NCOA4	AP005205.2	-0.385084	4.37184e-19
NFE2L2	AP005205.2	-0.341587	4.20548e-15
OTUB1	AP005205.2	0.362952	5.5383e-17
PEBP1	AP005205.2	0.342894	3.25748e-15
PHKG2	AP005205.2	0.357121	1.86564e-16
PIK3CA	AP005205.2	-0.412702	6.06296e-22
PRKAA1	AP005205.2	-0.349633	8.558e-16
RB1	AP005205.2	-0.470788	6.85278e-29
RPL8	AP005205.2	0.316018	4.91474e-13
SIRT1	AP005205.2	-0.443058	2.08633e-25
SLC38A1	AP005205.2	-0.394649	4.79833e-20
SLC3A2	AP005205.2	0.333203	2.10526e-14
SLC40A1	AP005205.2	-0.387486	2.52691e-19
STAT3	AP005205.2	-0.326573	7.26824e-14
TNFAIP3	AP005205.2	-0.369348	1.41977e-17
TP63	AP005205.2	-0.316317	4.66065e-13
WIPI2	AP005205.2	0.348539	1.06546e-15
YY1AP1	AP005205.2	-0.354106	3.46165e-16
GCH1	ERICH6-AS1	-0.305442	3.09615e-12
HRAS	ERICH6-AS1	0.366775	2.46374e-17
HSPB1	ERICH6-AS1	0.339818	5.9322e-15
IREB2	ERICH6-AS1	-0.313544	7.60871e-13
NRAS	ERICH6-AS1	-0.305798	2.91378e-12
PHKG2	ERICH6-AS1	0.361032	8.2835e-17
PRKAA2	ERICH6-AS1	-0.319353	2.70863e-13
SIRT1	ERICH6-AS1	-0.301566	5.96881e-12
ACO1	MINCR	-0.495751	2.60309e-32
ACSL3	MINCR	-0.331174	3.08555e-14
ACSL4	MINCR	-0.466472	2.50727e-28
ACVR1B	MINCR	-0.399302	1.59509e-20
ANO6	MINCR	-0.462588	7.93253e-28
ATF4	MINCR	0.432883	3.30747e-24
ATG4D	MINCR	0.397555	2.41696e-20
ATG5	MINCR	-0.345073	2.12184e-15
ATM	MINCR	-0.377088	2.62417e-18
BACH1	MINCR	-0.389625	1.54523e-19
BECN1	MINCR	-0.40677	2.62609e-21
CAV1	MINCR	-0.3131	8.22678e-13
CD44	MINCR	-0.357544	1.70953e-16
CHMP6	MINCR	0.39461	4.84239e-20
CYBB	MINCR	-0.308337	1.88467e-12
EGFR	MINCR	-0.390028	1.40784e-19
EGLN2	MINCR	0.33519	1.44356e-14
EPAS1	MINCR	-0.371911	8.15802e-18
GPX4	MINCR	0.512496	9.07763e-35
HIF1A	MINCR	-0.504273	1.5201e-33
HRAS	MINCR	0.566424	1.10728e-43
HSF1	MINCR	0.641708	2.97782e-59
HSPB1	MINCR	0.302233	5.33437e-12
IDH1	MINCR	-0.372337	7.4373e-18
IREB2	MINCR	-0.490936	1.25122e-31
KRAS	MINCR	-0.331475	2.91602e-14
LAMP2	MINCR	-0.329518	4.20762e-14
LONP1	MINCR	0.345249	2.04935e-15
LPCAT3	MINCR	-0.357334	1.78524e-16
LPIN1	MINCR	-0.344304	2.46928e-15
MAPK1	MINCR	-0.49013	1.62355e-31
MAPK14	MINCR	-0.345271	2.04029e-15
MAPK8	MINCR	-0.312081	9.83473e-13
NCOA4	MINCR	-0.474256	2.38444e-29
NFE2L2	MINCR	-0.411736	7.71221e-22
NRAS	MINCR	-0.319948	2.43355e-13
OTUB1	MINCR	0.397548	2.42076e-20
PANX1	MINCR	-0.418638	1.35778e-22
PEBP1	MINCR	0.355372	2.67259e-16
PHKG2	MINCR	0.429644	7.81701e-24
PIK3CA	MINCR	-0.476215	1.30632e-29
PRKAA1	MINCR	-0.377963	2.16205e-18
PRKAA2	MINCR	-0.441297	3.38802e-25
RB1	MINCR	-0.526549	6.13498e-37
RPL8	MINCR	0.687403	4.8176e-71
SIRT1	MINCR	-0.44849	4.59069e-26
SLC38A1	MINCR	-0.382063	8.65469e-19
SLC40A1	MINCR	-0.342349	3.62366e-15
STAT3	MINCR	-0.512365	9.50035e-35
TAZ	MINCR	0.52272	2.45042e-36
TGFBR1	MINCR	-0.39153	9.94193e-20
TLR4	MINCR	-0.393752	5.92078e-20
TNFAIP3	MINCR	-0.381804	9.17354e-19
ZEB1	MINCR	-0.429777	7.54877e-24
ACSL3	AL445222.1	-0.393701	5.99264e-20
AKR1C3	AL445222.1	0.31429	6.67237e-13
ALOX12	AL445222.1	0.356398	2.16485e-16
HSPA5	AL445222.1	-0.36881	1.594e-17
MTOR	AL445222.1	-0.300244	7.44858e-12
NCOA4	AL445222.1	-0.327685	5.9166e-14
PGD	AL445222.1	-0.324207	1.12291e-13
SCP2	AL445222.1	-0.360456	9.34147e-17
TAZ	AL445222.1	0.43098	5.4882e-24
WIPI1	AL445222.1	-0.340042	5.67962e-15
ACSL4	AL024508.2	-0.376152	3.22677e-18
ALOX15	AL024508.2	0.441015	3.66074e-25
EPAS1	AL024508.2	-0.336995	1.02219e-14
LPIN1	AL024508.2	-0.324261	1.1118e-13
MAPK14	AL024508.2	-0.301828	5.71122e-12
TGFBR1	AL024508.2	-0.301436	6.10021e-12
ALOX15	POTEH-AS1	-0.529129	2.38926e-37
ALOX15B	POTEH-AS1	0.541055	2.74463e-39
BID	POTEH-AS1	-0.341283	4.46256e-15
CDKN2A	POTEH-AS1	-0.336323	1.16269e-14
DPP4	POTEH-AS1	0.37615	3.22794e-18
MT1G	POTEH-AS1	0.436374	1.29501e-24
PLIN2	POTEH-AS1	-0.378699	1.83628e-18
SLC1A5	POTEH-AS1	0.321748	1.75768e-13
YY1AP1	POTEH-AS1	-0.308733	1.76012e-12
ACSF2	DRAIC	-0.353219	4.14707e-16
ALOX15	DRAIC	0.435382	1.69247e-24
ALOX15B	DRAIC	-0.308269	1.90668e-12
CAV1	DRAIC	-0.365452	3.26509e-17
DUOX1	DRAIC	-0.306556	2.55966e-12
GCH1	DRAIC	0.318423	3.20063e-13
HSPB1	DRAIC	-0.381251	1.03869e-18
ISCU	DRAIC	-0.324158	1.13294e-13
ACSL4	LINC01509	-0.386545	3.13439e-19
DNAJB6	LINC01509	-0.318118	3.38018e-13
EPAS1	LINC01509	-0.380244	1.30128e-18
FTH1	LINC01509	-0.324435	1.07704e-13
LPIN1	LINC01509	-0.352449	4.84921e-16
SESN2	LINC01509	-0.372804	6.71785e-18
SQSTM1	LINC01509	-0.375343	3.85554e-18
ABCC1	CH17-340M24.3	-0.484499	9.82053e-31
ACSL4	CH17-340M24.3	-0.393206	6.72777e-20
ACVR1B	CH17-340M24.3	-0.560542	1.25002e-42
ALOX12	CH17-340M24.3	-0.350814	6.74769e-16
ANO6	CH17-340M24.3	-0.43442	2.19197e-24
ATF4	CH17-340M24.3	0.475041	1.87425e-29
ATG16L1	CH17-340M24.3	-0.309725	1.48256e-12
ATM	CH17-340M24.3	-0.612868	8.6284e-53
BACH1	CH17-340M24.3	-0.590966	2.60247e-48
BECN1	CH17-340M24.3	-0.412647	6.14678e-22
BRD4	CH17-340M24.3	-0.421631	6.31186e-23
CHMP6	CH17-340M24.3	0.549908	8.8639e-41
CS	CH17-340M24.3	-0.583186	8.42099e-47
CYBB	CH17-340M24.3	-0.357411	1.75721e-16
EGFR	CH17-340M24.3	-0.534366	3.43596e-38
EGLN2	CH17-340M24.3	0.513737	5.89405e-35
EPAS1	CH17-340M24.3	-0.312934	8.47083e-13
FANCD2	CH17-340M24.3	-0.329484	4.23425e-14
FBXW7	CH17-340M24.3	-0.597451	1.3333e-49
G6PD	CH17-340M24.3	0.348583	1.0562e-15
GABARAPL2	CH17-340M24.3	0.361285	7.85606e-17
GCLC	CH17-340M24.3	-0.39212	8.66751e-20
GPX4	CH17-340M24.3	0.714467	4.07859e-79
HIF1A	CH17-340M24.3	-0.608121	8.63885e-52
HRAS	CH17-340M24.3	0.71902	1.44231e-80
HSPB1	CH17-340M24.3	0.425946	2.06397e-23
IREB2	CH17-340M24.3	-0.641318	3.68141e-59
KEAP1	CH17-340M24.3	0.36857	1.67818e-17
KRAS	CH17-340M24.3	-0.541287	2.5119e-39
LONP1	CH17-340M24.3	0.430632	6.01964e-24
LPCAT3	CH17-340M24.3	-0.58552	2.99631e-47
LPIN1	CH17-340M24.3	-0.304705	3.51085e-12
MAP1LC3A	CH17-340M24.3	0.440029	4.79576e-25
MAPK1	CH17-340M24.3	-0.608018	9.08048e-52
MAPK14	CH17-340M24.3	-0.558595	2.75951e-42
MAPK3	CH17-340M24.3	0.368303	1.77715e-17
MAPK8	CH17-340M24.3	-0.529047	2.46192e-37
MAPK9	CH17-340M24.3	-0.399353	1.57605e-20
MTDH	CH17-340M24.3	-0.555974	7.94686e-42
MTOR	CH17-340M24.3	-0.466807	2.26858e-28
NCOA4	CH17-340M24.3	-0.460142	1.62621e-27
NFE2L2	CH17-340M24.3	-0.496341	2.14353e-32
NRAS	CH17-340M24.3	-0.446034	9.13381e-26
OTUB1	CH17-340M24.3	0.650318	2.55579e-61
PANX1	CH17-340M24.3	-0.471045	6.34065e-29
PEBP1	CH17-340M24.3	0.459934	1.72793e-27
PHKG2	CH17-340M24.3	0.694146	5.69965e-73
PIK3CA	CH17-340M24.3	-0.657012	5.67743e-63
PRDX6	CH17-340M24.3	0.332618	2.35103e-14
PRKAA1	CH17-340M24.3	-0.496914	1.77475e-32
PRKAA2	CH17-340M24.3	-0.488088	3.12988e-31
RB1	CH17-340M24.3	-0.577527	9.96646e-46
RPL8	CH17-340M24.3	0.383821	5.82218e-19
SIRT1	CH17-340M24.3	-0.701438	4.07847e-75
SLC38A1	CH17-340M24.3	-0.486692	4.89045e-31
SLC3A2	CH17-340M24.3	0.342915	3.24412e-15
SLC40A1	CH17-340M24.3	-0.421317	6.8427e-23
SNX4	CH17-340M24.3	-0.428464	1.06712e-23
STAT3	CH17-340M24.3	-0.409386	1.38079e-21
TAZ	CH17-340M24.3	0.441008	3.66772e-25
TFRC	CH17-340M24.3	-0.403006	6.55676e-21
TGFBR1	CH17-340M24.3	-0.431348	4.9775e-24
TLR4	CH17-340M24.3	-0.367575	2.0769e-17
TNFAIP3	CH17-340M24.3	-0.474686	2.09006e-29
ULK2	CH17-340M24.3	-0.49125	1.13029e-31
WIPI1	CH17-340M24.3	-0.301141	6.40944e-12
YY1AP1	CH17-340M24.3	-0.402657	7.13281e-21
ZEB1	CH17-340M24.3	-0.394296	5.21195e-20
ALOX15	AC009686.2	-0.314685	6.22265e-13
HSPB1	AC009686.2	0.3569	1.95249e-16
ALOX15	AL356133.2	-0.301233	6.31224e-12
PLIN2	AL356133.2	-0.337697	8.93248e-15
SLC3A2	AL589986.2	0.391059	1.10896e-19
ALOX15	TRPM2-AS	0.446217	8.67972e-26
GCLC	TRPM2-AS	-0.320996	2.01402e-13
ACSL3	AC020571.1	0.316759	4.30771e-13
AKR1C3	AC020571.1	-0.405797	3.33011e-21
ALOX15B	AC020571.1	0.341237	4.50208e-15
CD44	AC020571.1	0.315832	5.07968e-13
DPP4	AC020571.1	0.4966	1.96842e-32
HELLS	AC020571.1	-0.353807	3.6796e-16
HMOX1	AC020571.1	-0.380876	1.12969e-18
HSF1	AC020571.1	-0.33097	3.20596e-14
MT1G	AC020571.1	0.334385	1.6825e-14
MTOR	AC020571.1	0.34978	8.30907e-16
SLC1A5	AC020571.1	0.331746	2.77125e-14
ALOX15	AL022344.2	-0.377129	2.60043e-18
ALOX15B	AL022344.2	0.352453	4.8447e-16
MT1G	AL022344.2	0.369308	1.43195e-17
BRD4	TPM1-AS	0.383113	6.83176e-19
GCH1	TPM1-AS	0.315215	5.66668e-13
GPX4	TPM1-AS	-0.337482	9.30996e-15
LONP1	TPM1-AS	-0.31308	8.2557e-13
MAPK3	TPM1-AS	-0.320013	2.40516e-13
OTUB1	TPM1-AS	-0.310071	1.39616e-12
STAT3	TPM1-AS	0.363197	5.25914e-17
ACSL4	AC015689.1	-0.359099	1.23901e-16
ANO6	AC015689.1	-0.336515	1.12082e-14
ATM	AC015689.1	-0.336385	1.14899e-14
CYBB	AC015689.1	-0.313362	7.85623e-13
EGFR	AC015689.1	-0.31738	3.8562e-13
FBXW7	AC015689.1	-0.355233	2.7497e-16
GPX4	AC015689.1	0.305632	2.99737e-12
LONP1	AC015689.1	0.307416	2.20846e-12
LPIN1	AC015689.1	-0.317427	3.82425e-13
MAPK14	AC015689.1	-0.327949	5.63425e-14
MTDH	AC015689.1	-0.346305	1.66255e-15
NFE2L2	AC015689.1	-0.349248	9.24579e-16
OTUB1	AC015689.1	0.326877	6.87182e-14
PIK3CA	AC015689.1	-0.374384	4.75819e-18
RB1	AC015689.1	-0.327015	6.69893e-14
SIRT1	AC015689.1	-0.350199	7.63747e-16
SLC38A1	AC015689.1	-0.311983	1.00058e-12
SLC40A1	AC015689.1	-0.328527	5.06074e-14
TFRC	AC015689.1	-0.307249	2.27266e-12
TGFBR1	AC015689.1	-0.30636	2.64676e-12
TNFAIP3	AC015689.1	-0.364494	3.9998e-17
ZEB1	AC015689.1	-0.307312	2.24814e-12
SLC3A2	AC005165.1	0.315	5.88557e-13
WIPI2	AC005165.1	0.367052	2.32217e-17
ANO6	AC092535.4	-0.3054	3.1187e-12
SLC40A1	AC092535.4	-0.303312	4.44604e-12
HIF1A	AL356740.3	-0.306825	2.44439e-12
LAMP2	AL356740.3	-0.338484	7.67707e-15
LPCAT3	AL356740.3	-0.302729	4.90635e-12
MAPK1	AL356740.3	-0.315676	5.22156e-13
MTDH	AL356740.3	-0.313817	7.25253e-13
PANX1	AL356740.3	-0.347824	1.22896e-15
PHKG2	AL356740.3	0.311486	1.09128e-12
TAZ	AL356740.3	0.351471	5.91049e-16
AKR1C3	PCAT18	-0.327551	6.06577e-14
HMOX1	PCAT18	-0.336229	1.18371e-14
MAPK3	PCAT18	-0.318077	3.40478e-13
ACSL4	AC007114.1	-0.381058	1.08446e-18
ANO6	AC007114.1	-0.332842	2.25389e-14
ATF4	AC007114.1	0.349084	9.5541e-16
ATM	AC007114.1	-0.372846	6.65715e-18
BRD4	AC007114.1	-0.382557	7.74325e-19
CHMP6	AC007114.1	0.333536	1.97645e-14
CS	AC007114.1	-0.391927	9.06471e-20
CYBB	AC007114.1	-0.361703	7.19891e-17
DNAJB6	AC007114.1	-0.385423	4.04746e-19
EGFR	AC007114.1	-0.342811	3.31084e-15
EPAS1	AC007114.1	-0.305723	2.95134e-12
FANCD2	AC007114.1	-0.331464	2.92218e-14
FBXW7	AC007114.1	-0.447917	5.39354e-26
GABARAPL2	AC007114.1	0.358537	1.39228e-16
GCH1	AC007114.1	-0.305923	2.85226e-12
GPX4	AC007114.1	0.375507	3.71842e-18
HELLS	AC007114.1	-0.39563	3.80967e-20
HIF1A	AC007114.1	-0.410854	9.60316e-22
HRAS	AC007114.1	0.345846	1.82088e-15
IREB2	AC007114.1	-0.371496	8.92643e-18
KRAS	AC007114.1	-0.388537	1.98547e-19
LPIN1	AC007114.1	-0.335113	1.46492e-14
MAPK1	AC007114.1	-0.304438	3.67336e-12
MAPK14	AC007114.1	-0.472514	4.05801e-29
MAPK8	AC007114.1	-0.309628	1.50771e-12
MT1G	AC007114.1	0.327042	6.6646e-14
MTDH	AC007114.1	-0.475201	1.78457e-29
NFE2L2	AC007114.1	-0.377207	2.55605e-18
NRAS	AC007114.1	-0.37875	1.81554e-18
OTUB1	AC007114.1	0.39576	3.69424e-20
PANX1	AC007114.1	-0.415842	2.75717e-22
PEBP1	AC007114.1	0.322485	1.53752e-13
PHKG2	AC007114.1	0.39152	9.96321e-20
PIK3CA	AC007114.1	-0.46334	6.35513e-28
RB1	AC007114.1	-0.370881	1.0198e-17
SIRT1	AC007114.1	-0.418447	1.42537e-22
SLC1A5	AC007114.1	0.380022	1.3674e-18
TFRC	AC007114.1	-0.416641	2.25347e-22
TGFBR1	AC007114.1	-0.342508	3.51331e-15
TNFAIP3	AC007114.1	-0.417723	1.71334e-22
ULK2	AC007114.1	-0.310019	1.40864e-12
YY1AP1	AC007114.1	-0.362378	6.24831e-17
ZEB1	AC007114.1	-0.343092	3.13354e-15
ACVR1B	AC106795.2	-0.355626	2.5369e-16
ALOX15	AC106795.2	-0.519723	7.15613e-36
ALOX15B	AC106795.2	0.433353	2.91692e-24
ATG5	AC106795.2	-0.350645	6.98247e-16
BECN1	AC106795.2	-0.31437	6.5787e-13
BRD4	AC106795.2	-0.340292	5.41043e-15
CS	AC106795.2	-0.352049	5.25834e-16
ELAVL1	AC106795.2	-0.305965	2.83165e-12
GCH1	AC106795.2	-0.339776	5.97997e-15
HRAS	AC106795.2	0.343866	2.69172e-15
HSPB1	AC106795.2	0.386072	3.49133e-19
IREB2	AC106795.2	-0.394509	4.95886e-20
MAPK8	AC106795.2	-0.423762	3.64157e-23
MT1G	AC106795.2	0.339154	6.74577e-15
MTDH	AC106795.2	-0.361284	7.85875e-17
NCOA4	AC106795.2	-0.372765	6.77578e-18
OTUB1	AC106795.2	0.303463	4.3341e-12
PIK3CA	AC106795.2	-0.305582	3.02342e-12
PLIN2	AC106795.2	-0.403571	5.71941e-21
PROM2	AC106795.2	-0.308061	1.97645e-12
SIRT1	AC106795.2	-0.358178	1.49966e-16
SLC1A5	AC106795.2	0.362523	6.06032e-17
SLC3A2	AC106795.2	0.30536	3.14018e-12
YY1AP1	AC106795.2	-0.370937	1.00756e-17
ABCC1	MID1IP1-AS1	0.467947	1.6131e-28
ACSF2	MID1IP1-AS1	-0.323366	1.30952e-13
ACSL3	MID1IP1-AS1	0.373686	5.54217e-18
ATF4	MID1IP1-AS1	-0.336506	1.12269e-14
ATG16L1	MID1IP1-AS1	0.345699	1.87469e-15
ATM	MID1IP1-AS1	0.434673	2.0481e-24
BACH1	MID1IP1-AS1	0.496603	1.96634e-32
BECN1	MID1IP1-AS1	0.413825	4.57857e-22
BRD4	MID1IP1-AS1	0.301521	6.01403e-12
CHMP6	MID1IP1-AS1	-0.406843	2.57946e-21
CS	MID1IP1-AS1	0.592561	1.26087e-48
EGFR	MID1IP1-AS1	0.392756	7.47354e-20
EGLN2	MID1IP1-AS1	-0.401778	8.81447e-21
FANCD2	MID1IP1-AS1	0.430582	6.09909e-24
FBXW7	MID1IP1-AS1	0.367098	2.29984e-17
GPX4	MID1IP1-AS1	-0.481877	2.24504e-30
HIF1A	MID1IP1-AS1	0.448248	4.91369e-26
HRAS	MID1IP1-AS1	-0.478298	6.86011e-30
HSPB1	MID1IP1-AS1	-0.46332	6.39247e-28
IREB2	MID1IP1-AS1	0.531447	1.0169e-37
ISCU	MID1IP1-AS1	-0.373481	5.79585e-18
KRAS	MID1IP1-AS1	0.415415	3.07064e-22
LAMP2	MID1IP1-AS1	0.320192	2.32878e-13
LPCAT3	MID1IP1-AS1	0.559765	1.71547e-42
MAP1LC3A	MID1IP1-AS1	-0.353234	4.13449e-16
MAPK1	MID1IP1-AS1	0.493239	5.92217e-32
MAPK14	MID1IP1-AS1	0.401894	8.57358e-21
MAPK3	MID1IP1-AS1	-0.306094	2.77028e-12
MAPK8	MID1IP1-AS1	0.423085	4.33854e-23
MAPK9	MID1IP1-AS1	0.421243	6.97459e-23
MTDH	MID1IP1-AS1	0.49707	1.68585e-32
MTOR	MID1IP1-AS1	0.515917	2.74816e-35
NCOA4	MID1IP1-AS1	0.398853	1.77563e-20
NRAS	MID1IP1-AS1	0.379858	1.41842e-18
OTUB1	MID1IP1-AS1	-0.439272	5.8971e-25
PANX1	MID1IP1-AS1	0.430858	5.6696e-24
PEBP1	MID1IP1-AS1	-0.313291	7.95499e-13
PHKG2	MID1IP1-AS1	-0.404212	4.89695e-21
PIK3CA	MID1IP1-AS1	0.491379	1.08393e-31
PRKAA1	MID1IP1-AS1	0.50492	1.22084e-33
RB1	MID1IP1-AS1	0.307052	2.35092e-12
RPL8	MID1IP1-AS1	-0.352064	5.24222e-16
SCD	MID1IP1-AS1	0.423412	3.98658e-23
SIRT1	MID1IP1-AS1	0.400755	1.12693e-20
SLC38A1	MID1IP1-AS1	0.345043	2.13423e-15
SLC7A11	MID1IP1-AS1	0.310939	1.20042e-12
SNX4	MID1IP1-AS1	0.464445	4.58155e-28
SOCS1	MID1IP1-AS1	-0.34819	1.14242e-15
STAT3	MID1IP1-AS1	0.346444	1.61748e-15
ULK2	MID1IP1-AS1	0.391633	9.70686e-20
WIPI1	MID1IP1-AS1	0.352577	4.72491e-16
ACO1	AL109811.3	-0.384223	5.31457e-19
ACSF2	AL109811.3	0.316154	4.79742e-13
ALOX12	AL109811.3	0.388221	2.13522e-19
ATF4	AL109811.3	0.309959	1.42359e-12
BACH1	AL109811.3	-0.306035	2.79798e-12
EGLN2	AL109811.3	0.38738	2.5892e-19
HIF1A	AL109811.3	-0.351024	6.46796e-16
HRAS	AL109811.3	0.340006	5.71948e-15
HSPA5	AL109811.3	-0.340623	5.07401e-15
IDH1	AL109811.3	-0.340086	5.63078e-15
LAMP2	AL109811.3	-0.432605	3.56251e-24
LPCAT3	AL109811.3	-0.34779	1.23749e-15
MAPK1	AL109811.3	-0.374894	4.25408e-18
NCOA4	AL109811.3	-0.330947	3.22006e-14
PANX1	AL109811.3	-0.330397	3.56969e-14
PHKG2	AL109811.3	0.413041	5.57093e-22
SCD	AL109811.3	-0.315901	5.01793e-13
TAZ	AL109811.3	0.729674	4.44498e-84
ACSF2	LINC01926	0.320512	2.19807e-13
ALOX15B	LINC01926	0.464002	5.22499e-28
CS	LINC01926	-0.347658	1.27053e-15
DPP4	LINC01926	0.432852	3.33499e-24
DUOX1	LINC01926	0.338078	8.30142e-15
ELAVL1	LINC01926	-0.307266	2.26624e-12
FANCD2	LINC01926	-0.312538	9.07841e-13
GABARAPL1	LINC01926	0.341382	4.37706e-15
GABARAPL2	LINC01926	0.310865	1.21613e-12
HELLS	LINC01926	-0.405248	3.80733e-21
KRAS	LINC01926	-0.30283	4.8238e-12
MAPK9	LINC01926	-0.333739	1.90173e-14
MT1G	LINC01926	0.487633	3.62145e-31
MTDH	LINC01926	-0.354222	3.38071e-16
SIRT1	LINC01926	-0.30087	6.7078e-12
SLC1A5	LINC01926	0.352141	5.16163e-16
ACVR1B	AC023043.1	-0.32243	1.55296e-13
ATM	AC023043.1	-0.344674	2.29541e-15
GPX4	AC023043.1	0.349222	9.29375e-16
HIF1A	AC023043.1	-0.302068	5.4848e-12
HRAS	AC023043.1	0.384995	4.46121e-19
IREB2	AC023043.1	-0.395078	4.33794e-20
MAPK1	AC023043.1	-0.30023	7.46694e-12
MTDH	AC023043.1	-0.361526	7.46971e-17
PHKG2	AC023043.1	0.383286	6.56945e-19
PIK3CA	AC023043.1	-0.306359	2.64731e-12
PRKAA2	AC023043.1	-0.357736	1.64321e-16
RB1	AC023043.1	-0.381633	9.53221e-19
SIRT1	AC023043.1	-0.351285	6.13657e-16
SLC3A2	AC023043.1	0.333912	1.84065e-14
TAZ	AC023043.1	0.323996	1.16706e-13
ACO1	CTB-178M22.2	-0.353153	4.20289e-16
ACSL4	CTB-178M22.2	-0.371975	8.04567e-18
ACVR1B	CTB-178M22.2	-0.400384	1.23173e-20
ALOX15	CTB-178M22.2	-0.33144	2.93526e-14
ANO6	CTB-178M22.2	-0.326907	6.83357e-14
ATF4	CTB-178M22.2	0.39936	1.57349e-20
ATM	CTB-178M22.2	-0.411205	8.80024e-22
BACH1	CTB-178M22.2	-0.412197	6.8768e-22
BECN1	CTB-178M22.2	-0.416936	2.09147e-22
BRD4	CTB-178M22.2	-0.391573	9.84118e-20
CHMP6	CTB-178M22.2	0.362491	6.10106e-17
CS	CTB-178M22.2	-0.386509	3.1603e-19
CYBB	CTB-178M22.2	-0.320838	2.07236e-13
DNAJB6	CTB-178M22.2	-0.324154	1.13383e-13
EGFR	CTB-178M22.2	-0.366616	2.5489e-17
EGLN2	CTB-178M22.2	0.330833	3.28982e-14
EPAS1	CTB-178M22.2	-0.310968	1.19443e-12
FBXW7	CTB-178M22.2	-0.317505	3.77126e-13
GCH1	CTB-178M22.2	-0.375637	3.61416e-18
GPX4	CTB-178M22.2	0.373692	5.53584e-18
HIF1A	CTB-178M22.2	-0.47388	2.67495e-29
HRAS	CTB-178M22.2	0.449532	3.42288e-26
HSPB1	CTB-178M22.2	0.306441	2.6104e-12
IREB2	CTB-178M22.2	-0.438958	6.42545e-25
KRAS	CTB-178M22.2	-0.39466	4.78591e-20
LPCAT3	CTB-178M22.2	-0.417934	1.6238e-22
LPIN1	CTB-178M22.2	-0.309263	1.60602e-12
MAPK1	CTB-178M22.2	-0.469827	9.16343e-29
MAPK14	CTB-178M22.2	-0.447078	6.82304e-26
MAPK8	CTB-178M22.2	-0.359392	1.16597e-16
MAPK9	CTB-178M22.2	-0.347736	1.25089e-15
MTDH	CTB-178M22.2	-0.475103	1.83925e-29
NCOA4	CTB-178M22.2	-0.338553	7.57571e-15
NFE2L2	CTB-178M22.2	-0.370426	1.12529e-17
NRAS	CTB-178M22.2	-0.344852	2.21658e-15
OTUB1	CTB-178M22.2	0.377894	2.19563e-18
PANX1	CTB-178M22.2	-0.342231	3.70841e-15
PHKG2	CTB-178M22.2	0.477455	8.90703e-30
PIK3CA	CTB-178M22.2	-0.496049	2.35999e-32
PRKAA1	CTB-178M22.2	-0.414588	3.78107e-22
RB1	CTB-178M22.2	-0.495917	2.46513e-32
RPL8	CTB-178M22.2	0.306032	2.79983e-12
SIRT1	CTB-178M22.2	-0.472115	4.5825e-29
SLC1A5	CTB-178M22.2	0.313283	7.96726e-13
SLC38A1	CTB-178M22.2	-0.341268	4.47538e-15
SLC3A2	CTB-178M22.2	0.306948	2.39334e-12
SLC40A1	CTB-178M22.2	-0.317252	3.94579e-13
SNX4	CTB-178M22.2	-0.324602	1.04458e-13
SQSTM1	CTB-178M22.2	-0.32781	5.78171e-14
STAT3	CTB-178M22.2	-0.384146	5.40815e-19
TAZ	CTB-178M22.2	0.3579	1.58849e-16
TFRC	CTB-178M22.2	-0.326141	7.87184e-14
TNFAIP3	CTB-178M22.2	-0.353665	3.78751e-16
WIPI2	CTB-178M22.2	0.327859	5.72923e-14
YY1AP1	CTB-178M22.2	-0.368538	1.68959e-17
ZEB1	CTB-178M22.2	-0.330779	3.32328e-14
ACSL3	LINC02343	0.300946	6.62274e-12
AKR1C1	LINC02343	-0.357003	1.91142e-16
AKR1C3	LINC02343	-0.41752	1.80369e-22
BACH1	LINC02343	0.341218	4.51933e-15
DPP4	LINC02343	0.302104	5.45191e-12
HMOX1	LINC02343	-0.311746	1.04284e-12
LPCAT3	LINC02343	0.303844	4.06327e-12
MAP1LC3A	LINC02343	-0.332901	2.2287e-14
MAPK3	LINC02343	-0.357341	1.78289e-16
MTOR	LINC02343	0.469135	1.12869e-28
WIPI1	LINC02343	0.301668	5.8673e-12
ACO1	AC103760.1	-0.31502	5.8656e-13
EMC2	AC103760.1	0.427184	1.49331e-23
HILPDA	AC103760.1	0.315117	5.76521e-13
HSF1	AC103760.1	0.308565	1.81189e-12
NFS1	AC103760.1	0.310599	1.27361e-12
NOX1	AC103760.1	0.336891	1.04283e-14
SLC7A11	AC103760.1	0.325859	8.29089e-14
ACSL4	PRRT3-AS1	-0.333013	2.18209e-14
ACVR1B	PRRT3-AS1	-0.337267	9.70276e-15
ATG5	PRRT3-AS1	-0.312341	9.39747e-13
BECN1	PRRT3-AS1	-0.301679	5.85572e-12
EGFR	PRRT3-AS1	-0.31474	6.16306e-13
IREB2	PRRT3-AS1	-0.300048	7.6974e-12
MAPK14	PRRT3-AS1	-0.334976	1.50368e-14
PIK3CA	PRRT3-AS1	-0.326762	7.01895e-14
RB1	PRRT3-AS1	-0.345025	2.14184e-15
SIRT1	PRRT3-AS1	-0.314	7.02202e-13
TNFAIP3	PRRT3-AS1	-0.304582	3.58498e-12
ANO6	H19	0.333482	1.99674e-14
CAV1	H19	0.316956	4.1597e-13
ISCU	H19	0.324408	1.08237e-13
ZEB1	H19	0.364774	3.76943e-17
ACSL3	AC004947.1	0.354172	3.41571e-16
ALOX15	AC004947.1	0.554223	1.60209e-41
ALOX15B	AC004947.1	-0.38519	4.26747e-19
GCH1	AC004947.1	0.364103	4.34457e-17
HSPB1	AC004947.1	-0.365787	3.04053e-17
PLIN2	AC004947.1	0.342745	3.35359e-15
SAT1	AC004947.1	0.331078	3.14182e-14
SESN2	AC004947.1	-0.352391	4.90641e-16
ACSL4	AC104170.1	-0.323429	1.29436e-13
EPAS1	AC104170.1	-0.320604	2.16208e-13
ACVR1B	TMEM9B-AS1	0.376916	2.72605e-18
ALOX12	TMEM9B-AS1	0.398421	1.96776e-20
ATM	TMEM9B-AS1	0.432457	3.70541e-24
BACH1	TMEM9B-AS1	0.316793	4.28225e-13
BECN1	TMEM9B-AS1	0.316936	4.17389e-13
BRD4	TMEM9B-AS1	0.353641	3.80569e-16
CS	TMEM9B-AS1	0.384592	4.88841e-19
EGFR	TMEM9B-AS1	0.315221	5.66042e-13
EGLN2	TMEM9B-AS1	-0.316268	4.70086e-13
EMC2	TMEM9B-AS1	0.351002	6.49793e-16
FANCD2	TMEM9B-AS1	0.308634	1.79056e-12
FBXW7	TMEM9B-AS1	0.331722	2.78349e-14
GCLC	TMEM9B-AS1	0.369556	1.35765e-17
IREB2	TMEM9B-AS1	0.409389	1.37964e-21
KRAS	TMEM9B-AS1	0.368696	1.63349e-17
LPCAT3	TMEM9B-AS1	0.425198	2.50805e-23
MAPK1	TMEM9B-AS1	0.377246	2.53399e-18
MAPK14	TMEM9B-AS1	0.387073	2.77775e-19
MAPK8	TMEM9B-AS1	0.372317	7.46951e-18
MAPK9	TMEM9B-AS1	0.35409	3.4733e-16
MTDH	TMEM9B-AS1	0.424591	2.93681e-23
PIK3CA	TMEM9B-AS1	0.329111	4.53895e-14
PRKAA1	TMEM9B-AS1	0.368926	1.55452e-17
SIRT1	TMEM9B-AS1	0.403351	6.03283e-21
SNX4	TMEM9B-AS1	0.333512	1.98553e-14
ULK2	TMEM9B-AS1	0.416828	2.14918e-22
YY1AP1	TMEM9B-AS1	0.30552	3.05523e-12
ACVR1B	AC106047.1	-0.359272	1.19529e-16
ATF4	AC106047.1	0.324266	1.11084e-13
ATM	AC106047.1	-0.312576	9.01928e-13
BACH1	AC106047.1	-0.314063	6.9445e-13
BECN1	AC106047.1	-0.30664	2.52298e-12
EGFR	AC106047.1	-0.32613	7.88789e-14
EPAS1	AC106047.1	-0.306754	2.47433e-12
GPX4	AC106047.1	0.34052	5.17668e-15
HIF1A	AC106047.1	-0.335087	1.47224e-14
HRAS	AC106047.1	0.356075	2.31367e-16
IREB2	AC106047.1	-0.399071	1.68555e-20
MAPK1	AC106047.1	-0.365469	3.25335e-17
MAPK14	AC106047.1	-0.348418	1.09152e-15
MTDH	AC106047.1	-0.325715	8.51441e-14
NCOA4	AC106047.1	-0.352551	4.74973e-16
PHKG2	AC106047.1	0.363275	5.17319e-17
PIK3CA	AC106047.1	-0.375102	4.0643e-18
PRKAA1	AC106047.1	-0.320474	2.21331e-13
RB1	AC106047.1	-0.407248	2.33577e-21
SIRT1	AC106047.1	-0.40331	6.09281e-21
STAT3	AC106047.1	-0.361067	8.22256e-17
GCLC	AL033397.2	0.300885	6.69086e-12
KEAP1	AL033397.2	-0.318496	3.15901e-13
NOX1	AL033397.2	0.375634	3.61598e-18
ACO1	MAFG-DT	-0.313408	7.79305e-13
ALOX15B	MAFG-DT	-0.357472	1.73503e-16
ATG4D	MAFG-DT	0.349439	8.89783e-16
BACH1	MAFG-DT	-0.36153	7.46381e-17
BAP1	MAFG-DT	0.336331	1.16082e-14
CD44	MAFG-DT	-0.355619	2.54035e-16
CDKN1A	MAFG-DT	-0.31133	1.12136e-12
CHMP6	MAFG-DT	0.381707	9.37506e-19
DPP4	MAFG-DT	-0.537346	1.12224e-38
GABARAPL1	MAFG-DT	-0.379904	1.40389e-18
GPX4	MAFG-DT	0.390154	1.36758e-19
HIF1A	MAFG-DT	-0.305986	2.82194e-12
HRAS	MAFG-DT	0.436122	1.38638e-24
HSF1	MAFG-DT	0.490883	1.27265e-31
IDH1	MAFG-DT	-0.356608	2.07323e-16
KEAP1	MAFG-DT	0.365759	3.05874e-17
LAMP2	MAFG-DT	-0.369066	1.50842e-17
LONP1	MAFG-DT	0.325121	9.49614e-14
LPCAT3	MAFG-DT	-0.315766	5.13913e-13
MAPK1	MAFG-DT	-0.339352	6.49163e-15
MAPK3	MAFG-DT	0.314538	6.3863e-13
MT1G	MAFG-DT	-0.400374	1.23459e-20
MTOR	MAFG-DT	-0.433259	2.99175e-24
NFE2L2	MAFG-DT	-0.345957	1.78147e-15
OTUB1	MAFG-DT	0.356717	2.02744e-16
PHKG2	MAFG-DT	0.30757	2.15074e-12
RPL8	MAFG-DT	0.485432	7.30432e-31
SCP2	MAFG-DT	-0.346029	1.75598e-15
STAT3	MAFG-DT	-0.380375	1.26357e-18
TAZ	MAFG-DT	0.445057	1.19908e-25
WIPI1	MAFG-DT	-0.366746	2.479e-17
ABCC1	BX284668.5	-0.300877	6.70056e-12
ACSF2	BX284668.5	0.502623	2.65088e-33
ACSL3	BX284668.5	-0.315968	4.95818e-13
AIFM2	BX284668.5	0.38415	5.40431e-19
BACH1	BX284668.5	-0.317496	3.77721e-13
CAV1	BX284668.5	0.354952	2.91225e-16
CS	BX284668.5	-0.396173	3.35173e-20
DUOX1	BX284668.5	0.320718	2.11793e-13
EGLN2	BX284668.5	0.41187	7.46069e-22
HRAS	BX284668.5	0.327346	6.30062e-14
HSPB1	BX284668.5	0.456759	4.34636e-27
IREB2	BX284668.5	-0.319641	2.57171e-13
ISCU	BX284668.5	0.432172	3.9984e-24
LPCAT3	BX284668.5	-0.40693	2.52509e-21
MAP1LC3A	BX284668.5	0.421525	6.48645e-23
MAPK1	BX284668.5	-0.345487	1.95517e-15
MAPK3	BX284668.5	0.39485	4.57734e-20
MTOR	BX284668.5	-0.350336	7.43058e-16
NCOA4	BX284668.5	-0.322905	1.42427e-13
PHKG2	BX284668.5	0.320084	2.37458e-13
PRKAA1	BX284668.5	-0.356964	1.92688e-16
SNX4	BX284668.5	-0.334786	1.55887e-14
SOCS1	BX284668.5	0.394468	5.0059e-20
TAZ	BX284668.5	0.332502	2.40305e-14
ACO1	AL121601.1	-0.481558	2.48072e-30
ACSL3	AL121601.1	-0.343856	2.69682e-15
ACSL4	AL121601.1	-0.436237	1.34411e-24
ACVR1B	AL121601.1	-0.388488	2.00799e-19
ANO6	AL121601.1	-0.437885	8.60256e-25
ATF4	AL121601.1	0.543929	9.10774e-40
ATG4D	AL121601.1	0.342381	3.60127e-15
ATG5	AL121601.1	-0.332015	2.63422e-14
ATM	AL121601.1	-0.418306	1.4772e-22
BACH1	AL121601.1	-0.52419	1.44276e-36
BECN1	AL121601.1	-0.547816	2.01384e-40
CHMP6	AL121601.1	0.309588	1.51817e-12
CS	AL121601.1	-0.438847	6.62164e-25
CYBB	AL121601.1	-0.426462	1.80373e-23
EGFR	AL121601.1	-0.540832	2.98852e-39
EGLN2	AL121601.1	0.461109	1.22519e-27
EPAS1	AL121601.1	-0.381603	9.59639e-19
GCLC	AL121601.1	-0.392187	8.5332e-20
GPX4	AL121601.1	0.519721	7.16042e-36
HIF1A	AL121601.1	-0.593979	6.59758e-49
HRAS	AL121601.1	0.60689	1.56037e-51
IDH1	AL121601.1	-0.368811	1.59363e-17
IREB2	AL121601.1	-0.605444	3.11375e-51
KRAS	AL121601.1	-0.440486	4.23239e-25
LAMP2	AL121601.1	-0.522264	2.8867e-36
LPCAT3	AL121601.1	-0.609823	3.80077e-52
MAP1LC3A	AL121601.1	0.307894	2.03398e-12
MAPK1	AL121601.1	-0.615724	2.11718e-53
MAPK14	AL121601.1	-0.529607	2.00449e-37
MAPK8	AL121601.1	-0.316366	4.61982e-13
MTDH	AL121601.1	-0.547454	2.31961e-40
MTOR	AL121601.1	-0.460886	1.30792e-27
NCOA4	AL121601.1	-0.500736	4.98873e-33
NFE2L2	AL121601.1	-0.441402	3.2922e-25
NRAS	AL121601.1	-0.463398	6.24613e-28
OTUB1	AL121601.1	0.383028	6.96371e-19
PANX1	AL121601.1	-0.537421	1.09096e-38
PEBP1	AL121601.1	0.341186	4.54714e-15
PHKG2	AL121601.1	0.539281	5.39458e-39
PIK3CA	AL121601.1	-0.601014	2.53102e-50
PRKAA1	AL121601.1	-0.463198	6.627e-28
PRKAA2	AL121601.1	-0.365081	3.53224e-17
RB1	AL121601.1	-0.537119	1.22243e-38
RPL8	AL121601.1	0.411055	9.13425e-22
SCP2	AL121601.1	-0.319067	2.85125e-13
SIRT1	AL121601.1	-0.528889	2.60962e-37
SLC38A1	AL121601.1	-0.49112	1.17875e-31
SLC40A1	AL121601.1	-0.448357	4.76563e-26
SNX4	AL121601.1	-0.449407	3.5465e-26
SQSTM1	AL121601.1	-0.328347	5.23266e-14
STAT3	AL121601.1	-0.557145	4.95843e-42
TAZ	AL121601.1	0.583545	7.18765e-47
TFRC	AL121601.1	-0.410097	1.15817e-21
TGFBR1	AL121601.1	-0.435544	1.61993e-24
TLR4	AL121601.1	-0.391554	9.88622e-20
TNFAIP3	AL121601.1	-0.424575	2.94916e-23
WIPI1	AL121601.1	-0.387708	2.40171e-19
ZEB1	AL121601.1	-0.382219	8.35611e-19
ATG5	LINC01748	0.341077	4.64513e-15
PLIN2	LINC01748	0.389066	1.7577e-19
AKR1C3	AC010624.3	0.347097	1.42067e-15
SRC	AC010624.3	0.444947	1.23614e-25
ACO1	TFAP2A-AS1	-0.326151	7.8566e-14
ALOX15B	TFAP2A-AS1	-0.310697	1.25209e-12
ATG4D	TFAP2A-AS1	0.383301	6.54825e-19
EGLN2	TFAP2A-AS1	0.315972	4.95476e-13
HIF1A	TFAP2A-AS1	-0.30742	2.20687e-12
HRAS	TFAP2A-AS1	0.379224	1.6338e-18
LPCAT3	TFAP2A-AS1	-0.321336	1.89395e-13
MAPK1	TFAP2A-AS1	-0.395747	3.70555e-20
MTOR	TFAP2A-AS1	-0.354181	3.40918e-16
PHKG2	TFAP2A-AS1	0.412977	5.66013e-22
PRKAA2	TFAP2A-AS1	-0.320832	2.07478e-13
SAT1	TFAP2A-AS1	0.307517	2.17037e-12
TAZ	TFAP2A-AS1	0.556045	7.72105e-42
ABCC1	AC006942.1	-0.345777	1.84585e-15
ACO1	AC006942.1	-0.350194	7.64577e-16
ACSF2	AC006942.1	0.320336	2.26904e-13
ACSL3	AC006942.1	-0.415412	3.07291e-22
ACVR1B	AC006942.1	-0.400939	1.07849e-20
ANO6	AC006942.1	-0.322118	1.64342e-13
ATF4	AC006942.1	0.506139	8.07143e-34
ATG4D	AC006942.1	0.352763	4.54939e-16
ATM	AC006942.1	-0.512282	9.77911e-35
BACH1	AC006942.1	-0.542721	1.45003e-39
BECN1	AC006942.1	-0.452681	1.40117e-26
CHMP6	AC006942.1	0.523671	1.74007e-36
CS	AC006942.1	-0.544946	6.14927e-40
EGFR	AC006942.1	-0.447828	5.529e-26
EGLN2	AC006942.1	0.576435	1.59663e-45
FBXW7	AC006942.1	-0.389457	1.60638e-19
GCH1	AC006942.1	-0.372275	7.53773e-18
GPX4	AC006942.1	0.592602	1.23773e-48
HIF1A	AC006942.1	-0.599266	5.7336e-50
HRAS	AC006942.1	0.659742	1.16814e-63
HSF1	AC006942.1	0.326966	6.75994e-14
HSPA5	AC006942.1	-0.328199	5.37867e-14
HSPB1	AC006942.1	0.491545	1.0274e-31
IDH1	AC006942.1	-0.312929	8.47729e-13
IREB2	AC006942.1	-0.616018	1.83096e-53
KEAP1	AC006942.1	0.301239	6.30565e-12
KRAS	AC006942.1	-0.523775	1.67632e-36
LAMP2	AC006942.1	-0.447302	6.40752e-26
LONP1	AC006942.1	0.412274	6.74596e-22
LPCAT3	AC006942.1	-0.570422	2.07289e-44
MAP1LC3A	AC006942.1	0.456366	4.86849e-27
MAPK1	AC006942.1	-0.628624	3.09046e-56
MAPK14	AC006942.1	-0.494513	3.90649e-32
MAPK3	AC006942.1	0.35117	6.28077e-16
MAPK8	AC006942.1	-0.489341	2.09344e-31
MAPK9	AC006942.1	-0.373635	5.60501e-18
MTDH	AC006942.1	-0.582476	1.15118e-46
MTOR	AC006942.1	-0.437414	9.77442e-25
NCOA4	AC006942.1	-0.530281	1.56403e-37
NFE2L2	AC006942.1	-0.37932	1.59928e-18
NRAS	AC006942.1	-0.472103	4.59844e-29
OTUB1	AC006942.1	0.480479	3.4784e-30
PANX1	AC006942.1	-0.525525	8.89981e-37
PHKG2	AC006942.1	0.621606	1.12015e-54
PIK3CA	AC006942.1	-0.590342	3.45071e-48
PRKAA1	AC006942.1	-0.565456	1.65531e-43
PRKAA2	AC006942.1	-0.393193	6.74814e-20
RB1	AC006942.1	-0.562645	5.284e-43
RPL8	AC006942.1	0.414617	3.75352e-22
SCP2	AC006942.1	-0.333398	2.02874e-14
SIRT1	AC006942.1	-0.566422	1.10838e-43
SLC38A1	AC006942.1	-0.454543	8.22716e-27
SLC3A2	AC006942.1	0.449743	3.22496e-26
SLC40A1	AC006942.1	-0.304378	3.71122e-12
SNX4	AC006942.1	-0.567794	6.25117e-44
STAT3	AC006942.1	-0.439689	5.26263e-25
TAZ	AC006942.1	0.592892	1.0843e-48
TFRC	AC006942.1	-0.325208	9.34533e-14
TGFBR1	AC006942.1	-0.389885	1.45535e-19
TNFAIP3	AC006942.1	-0.320276	2.29386e-13
WIPI1	AC006942.1	-0.313216	8.06056e-13
ACO1	NALT1	-0.309016	1.67614e-12
ACSF2	NALT1	0.353429	3.9734e-16
ACSL3	NALT1	-0.325606	8.68574e-14
ACVR1B	NALT1	-0.344869	2.20916e-15
AIFM2	NALT1	0.373884	5.3077e-18
ATF4	NALT1	0.392934	7.16875e-20
ATG4D	NALT1	0.303409	4.37391e-12
ATM	NALT1	-0.386999	2.82499e-19
BACH1	NALT1	-0.490125	1.62586e-31
BECN1	NALT1	-0.366696	2.50555e-17
CHMP6	NALT1	0.409058	1.4972e-21
CS	NALT1	-0.434901	1.92601e-24
EGFR	NALT1	-0.344201	2.51982e-15
EGLN2	NALT1	0.544538	7.19828e-40
GPX4	NALT1	0.444328	1.46802e-25
HIF1A	NALT1	-0.505777	9.1313e-34
HRAS	NALT1	0.556825	5.64235e-42
HSPA5	NALT1	-0.33115	3.0996e-14
HSPB1	NALT1	0.368968	1.54066e-17
IDH1	NALT1	-0.336724	1.07671e-14
IREB2	NALT1	-0.523464	1.87488e-36
KRAS	NALT1	-0.438663	6.96218e-25
LAMP2	NALT1	-0.503449	2.00753e-33
LPCAT3	NALT1	-0.513136	7.2669e-35
MAP1LC3A	NALT1	0.360447	9.35995e-17
MAPK1	NALT1	-0.566374	1.13049e-43
MAPK14	NALT1	-0.37314	6.24454e-18
MAPK8	NALT1	-0.335659	1.31996e-14
MTDH	NALT1	-0.492806	6.81944e-32
MTOR	NALT1	-0.37377	5.44124e-18
NCOA4	NALT1	-0.502765	2.52715e-33
NRAS	NALT1	-0.467023	2.12729e-28
OTUB1	NALT1	0.352755	4.5569e-16
PANX1	NALT1	-0.501175	4.30822e-33
PHKG2	NALT1	0.557751	3.8836e-42
PIK3CA	NALT1	-0.522736	2.43646e-36
PRKAA1	NALT1	-0.457026	4.02336e-27
PRKAA2	NALT1	-0.368848	1.58084e-17
RB1	NALT1	-0.513395	6.63994e-35
RPL8	NALT1	0.327612	5.99756e-14
SCP2	NALT1	-0.367035	2.33061e-17
SIRT1	NALT1	-0.49999	6.39899e-33
SLC38A1	NALT1	-0.387845	2.32739e-19
SLC3A2	NALT1	0.311672	1.05652e-12
SNX4	NALT1	-0.468403	1.40683e-28
STAT3	NALT1	-0.381514	9.79211e-19
TAZ	NALT1	0.647519	1.22065e-60
TGFBR1	NALT1	-0.31306	8.28476e-13
WIPI1	NALT1	-0.319662	2.56208e-13
ALOX15	AL034345.2	0.355474	2.6173e-16
ALOX15B	AL034345.2	-0.322091	1.65144e-13
CS	AL034345.2	0.303257	4.48783e-12
MT1G	AL034345.2	-0.30742	2.207e-12
ACO1	AP002360.3	-0.503458	2.00094e-33
ACSL3	AP002360.3	-0.33042	3.5543e-14
ACSL4	AP002360.3	-0.340485	5.21191e-15
ANO6	AP002360.3	-0.331151	3.09893e-14
ATF4	AP002360.3	0.417149	1.98168e-22
ATG5	AP002360.3	-0.418649	1.35393e-22
BECN1	AP002360.3	-0.417251	1.93121e-22
EGFR	AP002360.3	-0.319057	2.85668e-13
EGLN2	AP002360.3	0.322476	1.53998e-13
EPAS1	AP002360.3	-0.343847	2.70173e-15
HIF1A	AP002360.3	-0.348046	1.17571e-15
HRAS	AP002360.3	0.375633	3.61706e-18
HSPA5	AP002360.3	-0.330143	3.74352e-14
IDH1	AP002360.3	-0.331124	3.1148e-14
IREB2	AP002360.3	-0.372308	7.48408e-18
LAMP2	AP002360.3	-0.437214	1.03182e-24
LPCAT3	AP002360.3	-0.387813	2.34486e-19
MAPK1	AP002360.3	-0.391361	1.03392e-19
NCOA4	AP002360.3	-0.438201	7.8946e-25
NFE2L2	AP002360.3	-0.33729	9.65935e-15
PANX1	AP002360.3	-0.326168	7.83242e-14
PHKG2	AP002360.3	0.360016	1.02394e-16
PIK3CA	AP002360.3	-0.328299	5.2798e-14
RB1	AP002360.3	-0.335537	1.35106e-14
RPL8	AP002360.3	0.324118	1.14137e-13
SCP2	AP002360.3	-0.314636	6.27662e-13
SLC38A1	AP002360.3	-0.328728	4.87483e-14
SQSTM1	AP002360.3	-0.367459	2.12895e-17
STAT3	AP002360.3	-0.434879	1.93751e-24
TAZ	AP002360.3	0.585134	3.55691e-47
TLR4	AP002360.3	-0.315591	5.30165e-13
TNFAIP3	AP002360.3	-0.317169	4.00449e-13
ACSF2	FAM198B-AS1	-0.3888	1.86912e-19
ACSL3	FAM198B-AS1	0.39995	1.3665e-20
ACVR1B	FAM198B-AS1	0.339322	6.52972e-15
AIFM2	FAM198B-AS1	-0.339125	6.78293e-15
ALOX15	FAM198B-AS1	0.390398	1.29238e-19
ATG16L1	FAM198B-AS1	0.309656	1.50026e-12
ATM	FAM198B-AS1	0.368521	1.69581e-17
BACH1	FAM198B-AS1	0.385515	3.96372e-19
CHMP6	FAM198B-AS1	-0.418278	1.48779e-22
CS	FAM198B-AS1	0.327514	6.10789e-14
EGLN2	FAM198B-AS1	-0.42716	1.5028e-23
GCH1	FAM198B-AS1	0.328008	5.57263e-14
GPX4	FAM198B-AS1	-0.382372	8.07403e-19
HIF1A	FAM198B-AS1	0.301208	6.33801e-12
HRAS	FAM198B-AS1	-0.425337	2.41941e-23
HSPB1	FAM198B-AS1	-0.526755	5.69265e-37
IREB2	FAM198B-AS1	0.374339	4.80493e-18
LPCAT3	FAM198B-AS1	0.402959	6.63163e-21
MAPK1	FAM198B-AS1	0.356878	1.96146e-16
MAPK3	FAM198B-AS1	-0.425411	2.37275e-23
MAPK8	FAM198B-AS1	0.402798	6.89374e-21
MTOR	FAM198B-AS1	0.376562	2.94791e-18
NCOA4	FAM198B-AS1	0.372632	6.97492e-18
OTUB1	FAM198B-AS1	-0.301757	5.77966e-12
PHKG2	FAM198B-AS1	-0.38366	6.03761e-19
PIK3CA	FAM198B-AS1	0.305	3.33894e-12
PRKAA1	FAM198B-AS1	0.429263	8.64422e-24
PRKAA2	FAM198B-AS1	0.33408	1.78262e-14
RB1	FAM198B-AS1	0.334663	1.59577e-14
SIRT1	FAM198B-AS1	0.368607	1.66481e-17
SNX4	FAM198B-AS1	0.340114	5.60123e-15
ACO1	AL022328.4	-0.31444	6.49847e-13
ACSL4	AL022328.4	-0.344475	2.38751e-15
ANO6	AL022328.4	-0.382503	7.8384e-19
ATF4	AL022328.4	0.356278	2.21893e-16
ATG4D	AL022328.4	0.410043	1.17384e-21
ATM	AL022328.4	-0.394136	5.41191e-20
BACH1	AL022328.4	-0.376008	3.33075e-18
CHMP6	AL022328.4	0.466315	2.62782e-28
FBXW7	AL022328.4	-0.354483	3.20517e-16
GPX4	AL022328.4	0.495813	2.55036e-32
HIF1A	AL022328.4	-0.38529	4.17221e-19
HRAS	AL022328.4	0.528653	2.84558e-37
IREB2	AL022328.4	-0.399669	1.46154e-20
LONP1	AL022328.4	0.339414	6.41482e-15
MAPK1	AL022328.4	-0.345994	1.76841e-15
MAPK14	AL022328.4	-0.349406	8.95655e-16
MAPK8	AL022328.4	-0.311046	1.17827e-12
MTDH	AL022328.4	-0.332985	2.19373e-14
NCOA4	AL022328.4	-0.313929	7.11094e-13
NFE2L2	AL022328.4	-0.371915	8.15171e-18
OTUB1	AL022328.4	0.414829	3.55867e-22
PANX1	AL022328.4	-0.349413	8.94404e-16
PEBP1	AL022328.4	0.319753	2.52064e-13
PHKG2	AL022328.4	0.469119	1.13426e-28
PIK3CA	AL022328.4	-0.451214	2.12707e-26
PRKAA2	AL022328.4	-0.333913	1.84022e-14
RB1	AL022328.4	-0.415039	3.37563e-22
SIRT1	AL022328.4	-0.384888	4.57065e-19
SLC38A1	AL022328.4	-0.369209	1.46284e-17
SLC3A2	AL022328.4	0.313878	7.17436e-13
SLC40A1	AL022328.4	-0.319296	2.73652e-13
TAZ	AL022328.4	0.42797	1.21499e-23
TGFBR1	AL022328.4	-0.346924	1.47036e-15
TLR4	AL022328.4	-0.319824	2.48824e-13
TNFAIP3	AL022328.4	-0.320452	2.2222e-13
WIPI2	AL022328.4	0.322384	1.56584e-13
ZEB1	AL022328.4	-0.32539	9.0388e-14
MTDH	BHLHE40-AS1	0.310446	1.30795e-12
SQSTM1	BHLHE40-AS1	0.333215	2.10013e-14
TFRC	BHLHE40-AS1	0.301035	6.52511e-12
TGFBR1	BHLHE40-AS1	0.305558	3.03561e-12
ACSF2	AL031847.1	0.327201	6.4716e-14
ACVR1B	AL031847.1	-0.315119	5.76371e-13
ATM	AL031847.1	-0.305511	3.05995e-12
BACH1	AL031847.1	-0.321035	1.99996e-13
CHMP6	AL031847.1	0.323957	1.17551e-13
CS	AL031847.1	-0.360292	9.66772e-17
EGLN2	AL031847.1	0.376515	2.97826e-18
GPX4	AL031847.1	0.301692	5.84307e-12
HIF1A	AL031847.1	-0.371566	8.7922e-18
HRAS	AL031847.1	0.361366	7.72498e-17
HSPB1	AL031847.1	0.323491	1.27987e-13
IREB2	AL031847.1	-0.370237	1.17209e-17
KRAS	AL031847.1	-0.354843	2.97792e-16
LPCAT3	AL031847.1	-0.315575	5.31615e-13
MAPK1	AL031847.1	-0.370286	1.15996e-17
MAPK3	AL031847.1	0.310173	1.37166e-12
MAPK8	AL031847.1	-0.325142	9.46027e-14
MTDH	AL031847.1	-0.400976	1.06877e-20
NRAS	AL031847.1	-0.301254	6.28994e-12
OTUB1	AL031847.1	0.302276	5.29647e-12
PHKG2	AL031847.1	0.448819	4.18526e-26
PIK3CA	AL031847.1	-0.350293	7.49497e-16
RB1	AL031847.1	-0.370838	1.02945e-17
SIRT1	AL031847.1	-0.426198	1.93244e-23
SLC3A2	AL031847.1	0.311538	1.08138e-12
SNX4	AL031847.1	-0.307077	2.34079e-12
TAZ	AL031847.1	0.33798	8.45958e-15
ACO1	MHENCR	-0.581275	1.95066e-46
ACSL3	MHENCR	-0.390484	1.26692e-19
ACSL4	MHENCR	-0.529302	2.2419e-37
ACVR1B	MHENCR	-0.42755	1.35684e-23
ANO6	MHENCR	-0.536725	1.41852e-38
ARNTL	MHENCR	-0.304421	3.68414e-12
ATF4	MHENCR	0.589068	6.12992e-48
ATG4D	MHENCR	0.4709	6.62403e-29
ATG5	MHENCR	-0.45094	2.29854e-26
ATM	MHENCR	-0.460916	1.29637e-27
BACH1	MHENCR	-0.514095	5.20198e-35
BECN1	MHENCR	-0.513097	7.36597e-35
CAV1	MHENCR	-0.346525	1.59173e-15
CD44	MHENCR	-0.318241	3.30651e-13
CHMP6	MHENCR	0.408297	1.80543e-21
CS	MHENCR	-0.309476	1.54774e-12
CYBB	MHENCR	-0.409605	1.30806e-21
EGFR	MHENCR	-0.579755	3.78946e-46
EGLN2	MHENCR	0.429133	8.94708e-24
EPAS1	MHENCR	-0.434438	2.18146e-24
FBXW7	MHENCR	-0.331579	2.85948e-14
GCLC	MHENCR	-0.305519	3.05591e-12
GPX4	MHENCR	0.614227	4.43011e-53
HIF1A	MHENCR	-0.569337	3.27355e-44
HRAS	MHENCR	0.693227	1.05054e-72
HSF1	MHENCR	0.4767	1.12478e-29
HSPA5	MHENCR	-0.317028	4.10647e-13
HSPB1	MHENCR	0.330023	3.82878e-14
IDH1	MHENCR	-0.303097	4.61067e-12
IREB2	MHENCR	-0.628405	3.46129e-56
KRAS	MHENCR	-0.42432	3.15143e-23
LAMP2	MHENCR	-0.454174	9.14415e-27
LONP1	MHENCR	0.419751	1.02215e-22
LPCAT3	MHENCR	-0.516635	2.13493e-35
LPIN1	MHENCR	-0.340459	5.23846e-15
MAPK1	MHENCR	-0.621307	1.30228e-54
MAPK14	MHENCR	-0.477155	9.77296e-30
MAPK8	MHENCR	-0.41378	4.63001e-22
MTDH	MHENCR	-0.468513	1.36076e-28
MTOR	MHENCR	-0.353796	3.68762e-16
NCOA4	MHENCR	-0.556084	7.60164e-42
NFE2L2	MHENCR	-0.579291	4.63788e-46
NFS1	MHENCR	0.336221	1.18566e-14
NRAS	MHENCR	-0.454741	7.77263e-27
OTUB1	MHENCR	0.473519	2.98754e-29
PANX1	MHENCR	-0.536725	1.41832e-38
PEBP1	MHENCR	0.452483	1.48248e-26
PHKG2	MHENCR	0.603898	6.49556e-51
PIK3CA	MHENCR	-0.620758	1.71761e-54
PRKAA1	MHENCR	-0.460519	1.45616e-27
PRKAA2	MHENCR	-0.434559	2.11135e-24
RB1	MHENCR	-0.616085	1.77107e-53
RPL8	MHENCR	0.542906	1.35054e-39
SCP2	MHENCR	-0.305238	3.20609e-12
SIRT1	MHENCR	-0.546685	3.12981e-40
SLC38A1	MHENCR	-0.443388	1.90474e-25
SLC3A2	MHENCR	0.368688	1.63598e-17
SLC40A1	MHENCR	-0.496864	1.80445e-32
SNX4	MHENCR	-0.357889	1.59201e-16
SQSTM1	MHENCR	-0.306525	2.57326e-12
STAT3	MHENCR	-0.599294	5.66002e-50
TAZ	MHENCR	0.708238	3.55046e-77
TFRC	MHENCR	-0.358356	1.44537e-16
TGFBR1	MHENCR	-0.417827	1.66872e-22
TLR4	MHENCR	-0.454212	9.04485e-27
TNFAIP3	MHENCR	-0.513071	7.43496e-35
TP63	MHENCR	-0.368933	1.55225e-17
WIPI1	MHENCR	-0.300262	7.42715e-12
WIPI2	MHENCR	0.309028	1.67255e-12
YY1AP1	MHENCR	-0.317275	3.92933e-13
ZEB1	MHENCR	-0.466742	2.31328e-28
ZFP36	MHENCR	-0.314419	6.5227e-13
ACSF2	AC023421.2	0.360327	9.59739e-17
DUOX1	AC023421.2	0.527361	4.56308e-37
EGFR	AC023421.2	0.303044	4.65269e-12
PML	AC023421.2	0.352646	4.65852e-16
PROM2	AC023421.2	0.360576	9.11135e-17
SLC40A1	AC023421.2	0.304266	3.78276e-12
TF	AC023421.2	0.326972	6.75232e-14
TP63	AC023421.2	0.498967	8.99533e-33
ALOX15B	AC107067.1	0.391365	1.03302e-19
SLC3A2	AC107067.1	0.306486	2.59047e-12
ACO1	AL445524.1	-0.413515	4.94763e-22
ACSL4	AL445524.1	-0.475519	1.6184e-29
ACVR1B	AL445524.1	-0.447644	5.82205e-26
ALOX5	AL445524.1	-0.307918	2.02566e-12
ANO6	AL445524.1	-0.476332	1.25992e-29
ATF4	AL445524.1	0.376191	3.19868e-18
ATG16L1	AL445524.1	-0.366808	2.44663e-17
ATG5	AL445524.1	-0.439404	5.68922e-25
ATM	AL445524.1	-0.472351	4.26493e-29
BECN1	AL445524.1	-0.465549	3.30177e-28
BRD4	AL445524.1	-0.376745	2.83074e-18
CAV1	AL445524.1	-0.377842	2.22074e-18
DUOX1	AL445524.1	-0.398428	1.96454e-20
EGFR	AL445524.1	-0.310023	1.40781e-12
EGLN2	AL445524.1	0.306761	2.47109e-12
EPAS1	AL445524.1	-0.399695	1.45255e-20
FH	AL445524.1	0.305263	3.19263e-12
GPX4	AL445524.1	0.428401	1.08496e-23
HIF1A	AL445524.1	-0.380766	1.15795e-18
HILPDA	AL445524.1	0.330048	3.81036e-14
HRAS	AL445524.1	0.441386	3.30654e-25
HSF1	AL445524.1	0.328853	4.76264e-14
IREB2	AL445524.1	-0.513118	7.31272e-35
KRAS	AL445524.1	-0.332357	2.4698e-14
LPCAT3	AL445524.1	-0.350445	7.26848e-16
LPIN1	AL445524.1	-0.420501	8.43667e-23
MAPK1	AL445524.1	-0.438773	6.75662e-25
MAPK14	AL445524.1	-0.386191	3.39754e-19
MAPK8	AL445524.1	-0.38807	2.21048e-19
NCOA4	AL445524.1	-0.440687	4.00592e-25
NFE2L2	AL445524.1	-0.391518	9.96908e-20
PEBP1	AL445524.1	0.336232	1.183e-14
PHKG2	AL445524.1	0.335665	1.31851e-14
PIK3CA	AL445524.1	-0.365132	3.49403e-17
PLIN2	AL445524.1	-0.308437	1.85223e-12
PRKAA1	AL445524.1	-0.388025	2.23323e-19
RB1	AL445524.1	-0.486965	4.48343e-31
RPL8	AL445524.1	0.431382	4.93294e-24
SIRT1	AL445524.1	-0.463712	5.6933e-28
SLC38A1	AL445524.1	-0.331627	2.8338e-14
SLC40A1	AL445524.1	-0.364185	4.26963e-17
SQSTM1	AL445524.1	-0.310162	1.37421e-12
STAT3	AL445524.1	-0.450376	2.69667e-26
TLR4	AL445524.1	-0.343534	2.8728e-15
TNFAIP3	AL445524.1	-0.428932	9.43239e-24
TP63	AL445524.1	-0.41656	2.30047e-22
WIPI2	AL445524.1	0.367082	2.30737e-17
YY1AP1	AL445524.1	-0.385046	4.41002e-19
ZEB1	AL445524.1	-0.384943	4.51458e-19
ACO1	AC106820.3	-0.483117	1.51947e-30
ACSL3	AC106820.3	-0.347499	1.31145e-15
ACSL4	AC106820.3	-0.440998	3.67795e-25
ACVR1B	AC106820.3	-0.39047	1.27115e-19
ANO6	AC106820.3	-0.471162	6.11909e-29
ATF4	AC106820.3	0.387492	2.52391e-19
ATG5	AC106820.3	-0.416441	2.3707e-22
ATM	AC106820.3	-0.33781	8.74069e-15
BACH1	AC106820.3	-0.401598	9.20549e-21
BECN1	AC106820.3	-0.510328	1.92253e-34
CAV1	AC106820.3	-0.308246	1.91429e-12
CHMP6	AC106820.3	0.30776	2.08146e-12
CS	AC106820.3	-0.357014	1.90729e-16
DPP4	AC106820.3	-0.304523	3.62075e-12
EGFR	AC106820.3	-0.394452	5.02562e-20
EGLN2	AC106820.3	0.416348	2.42687e-22
EPAS1	AC106820.3	-0.34984	8.20935e-16
GPX4	AC106820.3	0.442317	2.55935e-25
HIF1A	AC106820.3	-0.537252	1.16294e-38
HRAS	AC106820.3	0.547137	2.62473e-40
HSF1	AC106820.3	0.311527	1.08354e-12
HSPA5	AC106820.3	-0.341781	4.04898e-15
IDH1	AC106820.3	-0.344881	2.20364e-15
IREB2	AC106820.3	-0.507457	5.15114e-34
KRAS	AC106820.3	-0.381635	9.52782e-19
LAMP2	AC106820.3	-0.451196	2.13757e-26
LPCAT3	AC106820.3	-0.526946	5.31012e-37
MAPK1	AC106820.3	-0.50834	3.80756e-34
MAPK14	AC106820.3	-0.373269	6.07114e-18
MTDH	AC106820.3	-0.350225	7.59751e-16
MTOR	AC106820.3	-0.328554	5.03533e-14
NCOA4	AC106820.3	-0.489856	1.77335e-31
NFE2L2	AC106820.3	-0.476487	1.20105e-29
PANX1	AC106820.3	-0.417472	1.82569e-22
PHKG2	AC106820.3	0.478174	7.12762e-30
PIK3CA	AC106820.3	-0.488551	2.69824e-31
PRKAA1	AC106820.3	-0.400103	1.31746e-20
PRKAA2	AC106820.3	-0.323065	1.38323e-13
RB1	AC106820.3	-0.469976	8.76059e-29
RPL8	AC106820.3	0.404371	4.71094e-21
SCP2	AC106820.3	-0.366948	2.37462e-17
SIRT1	AC106820.3	-0.462646	7.79781e-28
SLC38A1	AC106820.3	-0.50463	1.34705e-33
SLC40A1	AC106820.3	-0.361804	7.04786e-17
SNX4	AC106820.3	-0.354667	3.08741e-16
SQSTM1	AC106820.3	-0.360421	9.41123e-17
STAT3	AC106820.3	-0.515603	3.06829e-35
TAZ	AC106820.3	0.584614	4.48037e-47
TGFBR1	AC106820.3	-0.350006	7.94093e-16
TLR4	AC106820.3	-0.411747	7.69214e-22
TNFAIP3	AC106820.3	-0.405666	3.43848e-21
WIPI1	AC106820.3	-0.361044	8.26217e-17
ZEB1	AC106820.3	-0.366104	2.84254e-17
ABCC1	ILF3-DT	-0.3304	3.56745e-14
ACVR1B	ILF3-DT	-0.306567	2.5549e-12
ATF4	ILF3-DT	0.349478	8.82789e-16
ATG4D	ILF3-DT	0.386117	3.45539e-19
ATM	ILF3-DT	-0.3465	1.59944e-15
BACH1	ILF3-DT	-0.417156	1.97823e-22
CHMP6	ILF3-DT	0.47351	2.9957e-29
CS	ILF3-DT	-0.401402	9.64823e-21
EGFR	ILF3-DT	-0.331267	3.03219e-14
EGLN2	ILF3-DT	0.338414	7.78128e-15
FBXW7	ILF3-DT	-0.377633	2.32618e-18
GABARAPL2	ILF3-DT	0.316048	4.88799e-13
GPX4	ILF3-DT	0.486852	4.64751e-31
HIF1A	ILF3-DT	-0.456793	4.30381e-27
HRAS	ILF3-DT	0.498409	1.08239e-32
IREB2	ILF3-DT	-0.404902	4.14118e-21
KEAP1	ILF3-DT	0.420684	8.05028e-23
KRAS	ILF3-DT	-0.420013	9.55963e-23
LONP1	ILF3-DT	0.362515	6.07029e-17
LPCAT3	ILF3-DT	-0.380975	1.10502e-18
MAPK1	ILF3-DT	-0.41068	1.00259e-21
MAPK14	ILF3-DT	-0.386042	3.51502e-19
MAPK3	ILF3-DT	0.313301	7.94207e-13
MTDH	ILF3-DT	-0.421135	7.1695e-23
MTOR	ILF3-DT	-0.374723	4.41716e-18
NCOA4	ILF3-DT	-0.309845	1.45205e-12
NRAS	ILF3-DT	-0.334172	1.75199e-14
OTUB1	ILF3-DT	0.512761	8.28032e-35
PANX1	ILF3-DT	-0.454632	8.01899e-27
PHKG2	ILF3-DT	0.521167	4.27469e-36
PIK3CA	ILF3-DT	-0.496804	1.84058e-32
PRKAA1	ILF3-DT	-0.336112	1.21047e-14
PRKAA2	ILF3-DT	-0.35121	6.23074e-16
RB1	ILF3-DT	-0.382934	7.11393e-19
RPL8	ILF3-DT	0.321906	1.70791e-13
SIRT1	ILF3-DT	-0.43378	2.6023e-24
SNX4	ILF3-DT	-0.353738	3.73152e-16
STAT3	ILF3-DT	-0.309996	1.4144e-12
TAZ	ILF3-DT	0.414531	3.83527e-22
TGFBR1	ILF3-DT	-0.376232	3.17041e-18
ALOX15	ELFN1-AS1	0.560699	1.17266e-42
ALOX15B	ELFN1-AS1	-0.387482	2.52925e-19
BID	ELFN1-AS1	0.318587	3.108e-13
ELAVL1	ELFN1-AS1	0.300849	6.73128e-12
GCLC	ELFN1-AS1	-0.338821	7.19314e-15
MT1G	ELFN1-AS1	-0.336356	1.15542e-14
PLIN2	ELFN1-AS1	0.410633	1.0144e-21
SESN2	ELFN1-AS1	-0.42347	3.92785e-23
TGFBR1	ELFN1-AS1	-0.309238	1.61284e-12
ACO1	AC084824.5	-0.500632	5.16569e-33
ACSF2	AC084824.5	0.324673	1.03109e-13
ACSL3	AC084824.5	-0.425844	2.11991e-23
ACVR1B	AC084824.5	-0.382622	7.63076e-19
ATF4	AC084824.5	0.511367	1.3428e-34
ATM	AC084824.5	-0.337046	1.0123e-14
BACH1	AC084824.5	-0.525017	1.07003e-36
BECN1	AC084824.5	-0.505397	1.03863e-33
CHMP6	AC084824.5	0.414959	3.44389e-22
CS	AC084824.5	-0.464217	4.90311e-28
EGFR	AC084824.5	-0.405976	3.1883e-21
EGLN2	AC084824.5	0.582601	1.08956e-46
GCH1	AC084824.5	-0.358146	1.50967e-16
GPX4	AC084824.5	0.474092	2.50684e-29
HIF1A	AC084824.5	-0.563947	3.0915e-43
HRAS	AC084824.5	0.588727	7.14608e-48
HSPA5	AC084824.5	-0.416627	2.26142e-22
HSPB1	AC084824.5	0.348373	1.10159e-15
IDH1	AC084824.5	-0.376873	2.75184e-18
IREB2	AC084824.5	-0.534678	3.05698e-38
KRAS	AC084824.5	-0.389174	1.71458e-19
LAMP2	AC084824.5	-0.529372	2.18562e-37
LPCAT3	AC084824.5	-0.609923	3.62104e-52
MAP1LC3A	AC084824.5	0.347526	1.30418e-15
MAPK1	AC084824.5	-0.631105	8.49516e-57
MAPK14	AC084824.5	-0.356999	1.91303e-16
MAPK8	AC084824.5	-0.30532	3.16146e-12
MTDH	AC084824.5	-0.505531	9.92526e-34
MTOR	AC084824.5	-0.433068	3.14777e-24
NCOA4	AC084824.5	-0.548985	1.27392e-40
NFE2L2	AC084824.5	-0.374914	4.23566e-18
NRAS	AC084824.5	-0.392412	8.09589e-20
OTUB1	AC084824.5	0.380582	1.20649e-18
PANX1	AC084824.5	-0.525727	8.27158e-37
PHKG2	AC084824.5	0.592027	1.60739e-48
PIK3CA	AC084824.5	-0.516447	2.28074e-35
PRKAA1	AC084824.5	-0.487023	4.40047e-31
PRKAA2	AC084824.5	-0.355224	2.7546e-16
RB1	AC084824.5	-0.510436	1.85219e-34
RPL8	AC084824.5	0.459983	1.70339e-27
SCD	AC084824.5	-0.331682	2.80492e-14
SCP2	AC084824.5	-0.403422	5.92998e-21
SIRT1	AC084824.5	-0.486666	4.93111e-31
SLC38A1	AC084824.5	-0.428774	9.83437e-24
SNX4	AC084824.5	-0.479529	4.67799e-30
SQSTM1	AC084824.5	-0.321121	1.96902e-13
STAT3	AC084824.5	-0.521714	3.51518e-36
TAZ	AC084824.5	0.725653	9.83101e-83
TGFBR1	AC084824.5	-0.337534	9.21722e-15
WIPI1	AC084824.5	-0.373343	5.97389e-18
ACO1	AC062017.1	-0.333814	1.87516e-14
ACSL4	AC062017.1	-0.412648	6.14479e-22
ACVR1B	AC062017.1	-0.463568	5.94065e-28
ANO6	AC062017.1	-0.428302	1.1135e-23
ATF4	AC062017.1	0.464063	5.13113e-28
ATG4D	AC062017.1	0.393083	6.92434e-20
ATG5	AC062017.1	-0.324327	1.09851e-13
ATM	AC062017.1	-0.497001	1.72469e-32
BACH1	AC062017.1	-0.473698	2.82837e-29
BECN1	AC062017.1	-0.323144	1.3636e-13
CHMP6	AC062017.1	0.518676	1.03793e-35
CS	AC062017.1	-0.401716	8.94849e-21
CYBB	AC062017.1	-0.34509	2.1146e-15
EGFR	AC062017.1	-0.434073	2.40533e-24
EGLN2	AC062017.1	0.419679	1.04092e-22
FBXW7	AC062017.1	-0.39367	6.03567e-20
GABARAPL2	AC062017.1	0.310143	1.37873e-12
GPX4	AC062017.1	0.585172	3.49788e-47
HIF1A	AC062017.1	-0.513981	5.41278e-35
HRAS	AC062017.1	0.627713	4.95036e-56
HSF1	AC062017.1	0.309816	1.45925e-12
HSPB1	AC062017.1	0.333456	2.00655e-14
IREB2	AC062017.1	-0.568813	4.07928e-44
KRAS	AC062017.1	-0.428884	9.55451e-24
LONP1	AC062017.1	0.473022	3.47582e-29
LPCAT3	AC062017.1	-0.404861	4.18332e-21
MAPK1	AC062017.1	-0.520412	5.59791e-36
MAPK14	AC062017.1	-0.44901	3.96638e-26
MAPK8	AC062017.1	-0.425235	2.48421e-23
MTDH	AC062017.1	-0.480871	3.07707e-30
MTOR	AC062017.1	-0.307471	2.18757e-12
NCOA4	AC062017.1	-0.485546	7.04407e-31
NFE2L2	AC062017.1	-0.445427	1.0816e-25
NRAS	AC062017.1	-0.433413	2.87083e-24
OTUB1	AC062017.1	0.506314	7.60588e-34
PANX1	AC062017.1	-0.425916	2.08032e-23
PEBP1	AC062017.1	0.388297	2.0981e-19
PHKG2	AC062017.1	0.58458	4.54731e-47
PIK3CA	AC062017.1	-0.569319	3.298e-44
PRKAA1	AC062017.1	-0.423533	3.86362e-23
PRKAA2	AC062017.1	-0.442121	2.70117e-25
RB1	AC062017.1	-0.586172	2.24238e-47
RPL8	AC062017.1	0.32188	1.71597e-13
SIRT1	AC062017.1	-0.57369	5.18018e-45
SLC38A1	AC062017.1	-0.435881	1.4796e-24
SLC3A2	AC062017.1	0.421781	6.07273e-23
SLC40A1	AC062017.1	-0.412023	7.18093e-22
SNX4	AC062017.1	-0.306888	2.41807e-12
STAT3	AC062017.1	-0.36772	2.01357e-17
TAZ	AC062017.1	0.552288	3.46099e-41
TFRC	AC062017.1	-0.301475	6.06021e-12
TGFBR1	AC062017.1	-0.40033	1.24776e-20
TLR4	AC062017.1	-0.335807	1.28328e-14
TNFAIP3	AC062017.1	-0.39915	1.65432e-20
WIPI2	AC062017.1	0.359921	1.04429e-16
ZEB1	AC062017.1	-0.3529	4.42475e-16
ALOX15	AC126177.2	-0.434498	2.14662e-24
ALOX15B	AC126177.2	0.460405	1.50564e-27
DPP4	AC126177.2	0.306064	2.78454e-12
MT1G	AC126177.2	0.422997	4.43842e-23
ACO1	AC018926.2	-0.341166	4.56496e-15
ACVR1B	AC018926.2	-0.365639	3.1377e-17
ALOX15	AC018926.2	-0.44289	2.1857e-25
ALOX15B	AC018926.2	0.370582	1.08798e-17
ATF4	AC018926.2	0.44651	7.99833e-26
ATG5	AC018926.2	-0.366777	2.46268e-17
ATM	AC018926.2	-0.306594	2.54309e-12
BACH1	AC018926.2	-0.312663	8.8822e-13
BECN1	AC018926.2	-0.406895	2.54668e-21
CS	AC018926.2	-0.393665	6.04275e-20
EGLN2	AC018926.2	0.349676	8.48491e-16
HIF1A	AC018926.2	-0.374777	4.36549e-18
HRAS	AC018926.2	0.420363	8.73898e-23
HSPB1	AC018926.2	0.369585	1.34924e-17
IREB2	AC018926.2	-0.484316	1.04051e-30
LPCAT3	AC018926.2	-0.383279	6.57993e-19
MAPK1	AC018926.2	-0.367449	2.13369e-17
MAPK14	AC018926.2	-0.402038	8.27995e-21
MAPK8	AC018926.2	-0.388027	2.23236e-19
MT1G	AC018926.2	0.32396	1.17491e-13
MTDH	AC018926.2	-0.470116	8.39614e-29
NCOA4	AC018926.2	-0.401411	9.6293e-21
NRAS	AC018926.2	-0.337561	9.16968e-15
PHKG2	AC018926.2	0.414905	3.4912e-22
PIK3CA	AC018926.2	-0.41642	2.38275e-22
PLIN2	AC018926.2	-0.352698	4.61019e-16
PRKAA1	AC018926.2	-0.342763	3.34223e-15
RB1	AC018926.2	-0.430904	5.60073e-24
SIRT1	AC018926.2	-0.437956	8.43727e-25
SLC1A5	AC018926.2	0.332739	2.29794e-14
SLC38A1	AC018926.2	-0.337757	8.82976e-15
SLC3A2	AC018926.2	0.376695	2.86255e-18
SNX4	AC018926.2	-0.318558	3.12381e-13
TAZ	AC018926.2	0.36705	2.32326e-17
WIPI2	AC018926.2	0.34574	1.85945e-15
YY1AP1	AC018926.2	-0.310145	1.37827e-12
ABCC1	AP001505.1	-0.306936	2.39805e-12
ACO1	AP001505.1	-0.470859	6.70687e-29
ACSL3	AP001505.1	-0.420556	8.31692e-23
ACSL4	AP001505.1	-0.364819	3.73413e-17
ACVR1B	AP001505.1	-0.431213	5.15924e-24
ANO6	AP001505.1	-0.348671	1.03777e-15
ATF4	AP001505.1	0.539234	5.49134e-39
ATG4D	AP001505.1	0.327622	5.9863e-14
ATG5	AP001505.1	-0.319628	2.57802e-13
ATM	AP001505.1	-0.525429	9.21474e-37
BACH1	AP001505.1	-0.585253	3.37429e-47
BECN1	AP001505.1	-0.519466	7.84126e-36
CHMP5	AP001505.1	-0.309694	1.49043e-12
CHMP6	AP001505.1	0.411527	8.12506e-22
CS	AP001505.1	-0.374984	4.17128e-18
CYBB	AP001505.1	-0.349052	9.61598e-16
EGFR	AP001505.1	-0.489367	2.07575e-31
EGLN2	AP001505.1	0.52177	3.44513e-36
EPAS1	AP001505.1	-0.312929	8.47758e-13
FBXW7	AP001505.1	-0.350358	7.3979e-16
GCLC	AP001505.1	-0.39083	1.16947e-19
GPX4	AP001505.1	0.572476	8.68561e-45
HIF1A	AP001505.1	-0.551207	5.30995e-41
HRAS	AP001505.1	0.634606	1.34618e-57
HSF1	AP001505.1	0.389164	1.71844e-19
HSPB1	AP001505.1	0.375599	3.6438e-18
IDH1	AP001505.1	-0.300716	6.88328e-12
IREB2	AP001505.1	-0.635281	9.41082e-58
KRAS	AP001505.1	-0.52208	3.08351e-36
LAMP2	AP001505.1	-0.539207	5.54834e-39
LONP1	AP001505.1	0.37843	1.94924e-18
LPCAT3	AP001505.1	-0.591156	2.38715e-48
MAP1LC3A	AP001505.1	0.37797	2.15861e-18
MAPK1	AP001505.1	-0.700955	5.68459e-75
MAPK14	AP001505.1	-0.51918	8.67978e-36
MAPK8	AP001505.1	-0.487088	4.31029e-31
MAPK9	AP001505.1	-0.415954	2.68069e-22
MTDH	AP001505.1	-0.551279	5.1611e-41
MTOR	AP001505.1	-0.450593	2.53613e-26
NCOA4	AP001505.1	-0.528219	3.33521e-37
NFE2L2	AP001505.1	-0.404376	4.70622e-21
NRAS	AP001505.1	-0.434673	2.04762e-24
OTUB1	AP001505.1	0.471991	4.75778e-29
PANX1	AP001505.1	-0.523613	1.77662e-36
PEBP1	AP001505.1	0.323981	1.17027e-13
PHKG2	AP001505.1	0.634349	1.54208e-57
PIK3CA	AP001505.1	-0.645745	3.26099e-60
PRKAA1	AP001505.1	-0.592086	1.56489e-48
PRKAA2	AP001505.1	-0.414593	3.77636e-22
RB1	AP001505.1	-0.624875	2.12792e-55
RPL8	AP001505.1	0.525447	9.15628e-37
SCP2	AP001505.1	-0.348022	1.18139e-15
SIRT1	AP001505.1	-0.584431	4.85806e-47
SLC38A1	AP001505.1	-0.436073	1.40465e-24
SLC40A1	AP001505.1	-0.330214	3.69438e-14
SNX4	AP001505.1	-0.514468	4.5667e-35
STAT3	AP001505.1	-0.516982	1.88897e-35
TAZ	AP001505.1	0.566299	1.16621e-43
TFRC	AP001505.1	-0.311179	1.15132e-12
TGFBR1	AP001505.1	-0.408324	1.79352e-21
TLR4	AP001505.1	-0.336953	1.03059e-14
TNFAIP3	AP001505.1	-0.383187	6.71797e-19
ULK2	AP001505.1	-0.318138	3.36783e-13
WIPI1	AP001505.1	-0.320674	2.13476e-13
YY1AP1	AP001505.1	-0.365694	3.10092e-17
ZEB1	AP001505.1	-0.352034	5.27448e-16
ACO1	MELTF-AS1	-0.485014	8.34008e-31
ACSL3	MELTF-AS1	-0.447987	5.28796e-26
ACSL4	MELTF-AS1	-0.322662	1.48873e-13
ACVR1B	MELTF-AS1	-0.366597	2.55933e-17
AIFM2	MELTF-AS1	0.308966	1.69055e-12
ANO6	MELTF-AS1	-0.375134	4.03652e-18
ATF4	MELTF-AS1	0.465051	3.82763e-28
ATG4D	MELTF-AS1	0.407727	2.07685e-21
ATG5	MELTF-AS1	-0.393331	6.53366e-20
ATM	MELTF-AS1	-0.375602	3.64204e-18
BACH1	MELTF-AS1	-0.520238	5.95631e-36
BECN1	MELTF-AS1	-0.453714	1.04311e-26
CHMP6	MELTF-AS1	0.353836	3.65739e-16
CS	MELTF-AS1	-0.334094	1.77809e-14
CYBB	MELTF-AS1	-0.306233	2.70515e-12
DPP4	MELTF-AS1	-0.346376	1.6395e-15
EGFR	MELTF-AS1	-0.412265	6.76123e-22
EGLN2	MELTF-AS1	0.521388	3.94983e-36
GPX4	MELTF-AS1	0.550546	6.89555e-41
HIF1A	MELTF-AS1	-0.536435	1.58191e-38
HRAS	MELTF-AS1	0.64341	1.17692e-59
HSF1	MELTF-AS1	0.430812	5.73899e-24
HSPA5	MELTF-AS1	-0.389003	1.78344e-19
HSPB1	MELTF-AS1	0.328839	4.77464e-14
IDH1	MELTF-AS1	-0.393608	6.12383e-20
IREB2	MELTF-AS1	-0.571028	1.60461e-44
KRAS	MELTF-AS1	-0.381216	1.04688e-18
LAMP2	MELTF-AS1	-0.527712	4.01412e-37
LPCAT3	MELTF-AS1	-0.501736	3.56995e-33
MAP1LC3A	MELTF-AS1	0.323827	1.20377e-13
MAPK1	MELTF-AS1	-0.598108	9.83034e-50
MAPK14	MELTF-AS1	-0.33936	6.48149e-15
MTDH	MELTF-AS1	-0.432584	3.58205e-24
MTOR	MELTF-AS1	-0.457022	4.02831e-27
NCOA4	MELTF-AS1	-0.575655	2.23283e-45
NFE2L2	MELTF-AS1	-0.415441	3.05091e-22
NRAS	MELTF-AS1	-0.41014	1.14596e-21
OTUB1	MELTF-AS1	0.344711	2.27879e-15
[truncated: 13,188 more rows]
