# Supplementary material for: The ferroptosis-related long non-coding RNAs signature predicts biochemical recurrence and immune cell infiltration in prostate cancer
Source: BMC Cancer. 2022 Jul 18;22:788. doi: 10.1186/s12885-022-09876-8 (PMC9290257; doi:10.1186/s12885-022-09876-8)
Supplement: Supplementary file 8 — Additional file 8: Supplemental Table 3. Univariate Cox analysis was conducted and 183 lncRNAs were verified to be associated with BCR. [file 12885_2022_9876_MOESM8_ESM.xls]

gene	KM	B	SE	HR	HR.95L	HR.95H	pvalue
AP001610.2	0.00849899477325944	-0.240059846445176	0.109813129140689	0.786580785594056	0.634264242822213	0.97547566218263	0.028810045304525
PRKAG2-AS1	0.000363317328807677	0.68957422155815	0.133062618914208	1.99286683284183	1.53537750254138	2.58667214210663	2.19132656765615e-07
AC006042.1	0.00414528699047068	0.358583179319747	0.155674414332251	1.431300081744	1.05492210904587	1.94196320887923	0.0212553607918255
AC009478.1	0.0126395127604421	0.25391797769913	0.108350318757387	1.28906606776664	1.04243076000241	1.59405438790342	0.0191042322093855
AC020571.1	0.000296803594344697	-0.433699995069218	0.0938606295735719	0.648106661516636	0.53920284201442	0.779005991758119	3.82483131585441e-06
PCAT18	0.0200162094385352	-0.270279978176855	0.0872551843188713	0.7631657946548	0.643201649302716	0.905504565733758	0.00195107241872157
AC007114.1	0.0240344779640294	-0.706296387624457	0.215533067031299	0.493468433040566	0.323442657771208	0.752872537238928	0.00104925805395711
AL109811.3	0.000459335965024121	0.757254996100826	0.196531386485636	2.13241469257312	1.45072082958235	3.13443656999865	0.000116631944552252
LINC01926	0.00151413766503938	-0.511122608682136	0.155021482174207	0.599821835507706	0.44265741814644	0.812787089073042	0.000976858414941951
LINC02343	0.00101927199432572	-0.427966699022532	0.150781122918743	0.651833121117389	0.485055350656355	0.875954501297016	0.00453501617584295
MAFG-DT	7.60382704226847e-05	0.809906895264358	0.183550166076387	2.24769870554031	1.56855557568397	3.22089287061735	1.02204920522067e-05
TFAP2A-AS1	0.0397365123847934	0.765126123447924	0.19537301007506	2.1492654303282	1.46550817601919	3.15204102276081	8.99435270942129e-05
NALT1	0.0108899131283997	0.530915451688495	0.193283745869593	1.70048831118303	1.16426067401722	2.48368819887441	0.00601763471422004
AP002360.3	0.0166263763140299	0.38965234607597	0.19423391874981	1.47646740495994	1.00900112945383	2.1605089769217	0.0448457546918188
AL022328.4	0.0132298342618549	0.336835273689039	0.161140853913349	1.40050834416326	1.02122716141741	1.92065359811677	0.0365894404875074
AC084824.5	0.0267830162210558	0.488342602531361	0.193602793431575	1.62961306390519	1.11503757076653	2.38165852673903	0.0116558939909726
MELTF-AS1	0.00270614017470105	0.563487088629644	0.151921861462527	1.75678790675144	1.30437723419995	2.36611286090185	0.000208031271470645
AL353699.1	0.0331457947936791	-0.690317686139538	0.300717611014768	0.501416750608962	0.278117004804433	0.904003543285832	0.0217006015706745
AC069228.1	0.0220221709458053	0.246542653761922	0.0809277786252639	1.27959376154127	1.0919085433535	1.49953968630618	0.0023155887005724
PWAR6	0.0216750185232915	0.408914889424544	0.208457975753146	1.50518360799073	1.00034482409642	2.26479673727549	0.0498069907156265
AL133370.1	0.00256403971650754	-0.673962524499618	0.279674489156091	0.509684932031213	0.294606576816143	0.881781841896165	0.0159608076330618
AC010331.1	0.000163656574301174	0.582886627944077	0.173545812374647	1.79120150754919	1.27474108324276	2.51690549776962	0.000783127939334043
LINC00853	0.00790276305391435	-0.559732050099886	0.235592043474656	0.57136213976784	0.360060224820905	0.906666919186821	0.0175084390368816
AL355338.1	6.48805752259118e-05	-0.617825594883909	0.143461834275844	0.539115419364959	0.406974144241116	0.71416191792484	1.65820291608662e-05
PCA3	0.0130677409198124	-0.102984697301321	0.0461345309593235	0.902140778564389	0.824146711960848	0.987515902857143	0.0255971693859374
LINC00685	0.0322021723974064	0.438122046046781	0.142675737141565	1.54979404211387	1.17173169970563	2.04983920258797	0.00213519212642295
AL441992.1	0.0202808619090095	-0.510158343132653	0.188588993269079	0.600400501988752	0.414871693924615	0.868896982048256	0.00682770096754925
AL591845.1	7.01016116755326e-06	0.973518187533484	0.175945828655057	2.6472415875957	1.8751163299532	3.73730840649824	3.14698281982556e-08
LINC00623	0.000970011028994633	0.703094341841171	0.199092337687301	2.01999359747482	1.36735816350364	2.98412972017804	0.000413211813710979
AF165147.1	0.0302580294143671	-0.480623159780364	0.197198347875976	0.61839791100415	0.420157843929126	0.910172169483058	0.014799135158156
DICER1-AS1	0.000163710509031523	0.819806240722522	0.209374177505858	2.27005994974192	1.50597479600671	3.42181833924882	9.02141000076922e-05
AC245014.3	0.00206842334477619	0.477682933217289	0.148782885231738	1.61233418471739	1.2045111941623	2.15823774474445	0.00132456307700412
AC004080.1	0.0288020163706454	0.359897141545509	0.132880674452802	1.43318199209394	1.1045696536214	1.85955735405924	0.00676036952087893
AP006284.1	7.64093877059224e-09	0.865666567541449	0.138418278534639	2.37658971568421	1.81189222397895	3.11728181287321	4.00095942370495e-10
RAD51-AS1	0.000121657527533126	0.538842232319549	0.188850114258164	1.71402127454678	1.18376828242497	2.48179392303087	0.00432704927852558
AC011297.1	0.000124891158871487	-0.571324674530058	0.140149369200893	0.564776797517219	0.429122698430481	0.743313817191332	4.57105638064034e-05
GABPB1-AS1	0.031122732124197	0.488300386771121	0.197828437906054	1.62954427000291	1.10579415966167	2.40136421837476	0.0135755621559943
AL021328.1	0.0204036210723743	-0.486890451178248	0.231092408052622	0.614534350771322	0.390696885687659	0.966612435656432	0.0351255520657466
AC004148.2	0.000347034357875087	0.682033351989874	0.197478392261683	1.97789540373095	1.34310327783849	2.91270991043659	0.000552928982836889
SNHG7	0.038908201137219	0.317941463585036	0.155191057337221	1.37429581252303	1.01386785937755	1.86285516682407	0.0404904855041442
AL355488.1	2.40598696913397e-05	0.943948225396976	0.194110910088739	2.57010878138106	1.75680678175946	3.7599235252932	1.1565938132621e-06
PTOV1-AS2	5.27002191619275e-05	0.776974408643765	0.173316011319844	2.1748819966255	1.54849155772739	3.05465772521728	7.36034579613534e-06
AC132938.1	0.00355570682247786	0.5383613121257	0.148050747068725	1.71319716528444	1.28169981829739	2.28996250544652	0.000276550449179309
CRNDE	0.00359962714794426	0.654005960218863	0.184198443036313	1.92322979994584	1.34042086882099	2.75944141831597	0.000384425691932932
ELN-AS1	0.0189507038791222	-0.240937604934537	0.106289342339194	0.785890660557797	0.63809960453639	0.967911789885379	0.0234019150067419
LINC01089	0.00478571861498989	0.487132705836212	0.136954843596693	1.62764259271846	1.24446553038217	2.12880175862945	0.000375277535765317
AL590560.1	0.00480856880726543	0.556626526858509	0.152324542060004	1.74477660405205	1.29443707620785	2.35179094758762	0.000257970691969443
AC026471.4	0.00950350125572652	0.727805029150429	0.198612635322682	2.07053086133674	1.40288582278622	3.05591373019468	0.000247875736671159
AC139749.1	0.0343638655205432	-0.467273237918821	0.180003532003142	0.626708826400099	0.440399205694673	0.891836197724869	0.00943403623339683
AC009005.1	0.0374767408289729	0.36265388570772	0.157324782284183	1.43713835902417	1.05580443980432	1.95620191118108	0.0211593612826925
AC008735.2	3.01766183485874e-07	0.808738135544542	0.160446906965464	2.24507322041049	1.6392977951612	3.07470294895913	4.64233945647587e-07
AC092667.1	0.00235849370083052	-0.799803308488051	0.282153228410574	0.449417352002825	0.258511919900892	0.781302294914154	0.00458771066135437
SNHG4	0.00431169660690034	0.345879432301828	0.148039723546295	1.4132322153903	1.05730889945154	1.88897047556584	0.0194706071829888
SNHG25	0.0235258852316405	0.243273514441157	0.110879666444647	1.27541742149901	1.02629308268157	1.58501467710651	0.0282331233233037
ANKRD10-IT1	0.00314362796244216	0.480328180964688	0.147562112585123	1.61660485408656	1.21059473431276	2.15878293551296	0.00113355831736712
ASMTL-AS1	0.00018795359164947	0.557356676449685	0.122320910200602	1.74605101717568	1.3738432411766	2.21909899412487	5.20101069829916e-06
PCOTH	0.00464874904208223	-0.261825805539527	0.0827051950675584	0.769645079940766	0.65447295951534	0.905084832711327	0.00154671882608019
SLC9A3-AS1	3.12702123439479e-06	0.801617878144346	0.124581885051001	2.22914449680119	1.74619977635319	2.84565675411814	1.23908335994345e-10
AC016888.1	0.02676140191615	0.611795508810232	0.195342057648731	1.84373887798824	1.25725668240565	2.70380193462238	0.00173667760303034
LINC01770	0.0176758071978085	0.329339885366182	0.159843290958179	1.39005023303844	1.01618233020412	1.9014694439551	0.0393610527403518
AC009041.2	0.00205403242929303	0.745968589306235	0.160457363990144	2.10848270004303	1.53953116972362	2.8876968416163	3.33524994923751e-06
LINC01341	0.010287839700255	0.418764061011202	0.130839099544323	1.52008166594637	1.17624144424413	1.96443364791583	0.0013714017467988
LINC00106	2.0912345211066e-07	0.730400025395025	0.142220573176307	2.07591085866358	1.57090647304041	2.74326063777479	2.81118593412997e-07
AC093484.4	0.000335897795622375	0.598966921236123	0.181416155164295	1.82023738014754	1.27557593570976	2.59746521342362	0.000961287438574845
AC110285.6	9.12562640786874e-07	0.604014817607696	0.153334227657821	1.82944897985431	1.35457161601228	2.47080592146382	8.17523632246625e-05
AC016773.1	0.00492114218166517	0.533275142611548	0.164707805207033	1.70450567602126	1.23423800102084	2.35395409733429	0.00120495698642256
AC004918.1	0.000160674257013826	0.687495138840387	0.181163697071743	1.98872780203552	1.39433948721156	2.83649592288205	0.000147712753033576
AL049840.4	0.0104573006733064	0.570726467341106	0.218577031828647	1.76955210641568	1.15294940265341	2.71591680442673	0.00902515235231837
AL109936.2	0.015872971711934	-0.473873391404652	0.188106787807045	0.622586072326052	0.430608514466254	0.900152701195037	0.0117631110878805
ADPGK-AS1	0.00185768831556954	-0.789577171473066	0.248457172584217	0.454036734384406	0.27899978118652	0.738887160748839	0.00148335357553111
MALAT1	0.00852145989033593	0.41174561181719	0.117409484105692	1.50945040113922	1.19916712284814	1.90001916337386	0.000453326229412806
UBXN10-AS1	0.000172428074820208	-0.553736239911775	0.16958395610225	0.574798209423474	0.412254382782668	0.801429882506812	0.00109362430286422
MIR210HG	0.047512654110716	0.413383983178518	0.145368844111972	1.51192546843384	1.13708308303009	2.01033561769944	0.00445943594959136
AP003352.1	0.000232900876014019	0.670178595855283	0.190638614887033	1.95458637049015	1.34518799512572	2.84005499123472	0.000439026093286009
AC006435.2	0.000130195857533044	1.11715312809073	0.21492914187276	3.0561413640089	2.00551272406356	4.65716319060869	2.01689010026005e-07
MIR29B2CHG	0.00384244367976727	0.506154047724033	0.226935991202129	1.6588988646624	1.06328979077093	2.58814244908993	0.0257220649365753
AL139287.1	1.74932397645211e-06	1.38623510688183	0.253729209866327	3.99976299006973	2.43253760343244	6.57671394438359	4.66986938965038e-08
AL929601.3	0.00276180272949966	-0.277558320936589	0.111359579956268	0.757631377542944	0.60907182012589	0.942426303878214	0.0126864755335559
AC099850.3	0.00504575395443596	0.576932039202555	0.184355668334385	1.78056733171182	1.24060798373885	2.55553733678595	0.00175133251311848
AC012615.1	0.0206165465008936	0.358287481670176	0.18241101016561	1.43087691224219	1.00076876671178	2.04583596739825	0.0495095875653034
ERVK13-1	4.01204519684395e-06	0.97608167758485	0.221071964170425	2.65403647065559	1.72079877969151	4.09339527125465	1.00906639185452e-05
HRAT92	0.00270934158700498	0.641284694651191	0.17484127182921	1.89891884383136	1.34797315668682	2.6750479099456	0.000244636152005638
PVT1	0.00415091181390059	0.575052988565205	0.194123852719386	1.77722469700579	1.2147972964724	2.60004498924983	0.00305350623770819
AC073335.2	0.00161965005614306	0.593475540792324	0.169453138373702	1.81026915889227	1.2986866603139	2.52337575165702	0.000461261833359825
LINC00893	4.41745569290664e-06	0.877501827845749	0.217178326828902	2.40488438069196	1.57120073912465	3.68092296578108	5.3344907646489e-05
LINC01355	0.000251909822079344	0.772200939385366	0.19563851225803	2.16452500333471	1.47514531173612	3.17607252166029	7.91099930375145e-05
SNHG12	9.00326347486047e-06	0.786745482195525	0.178640248583899	2.19623708976964	1.54746332964451	3.11700914785999	1.06235010212145e-05
AC136475.3	2.94547985979499e-05	0.494669883023681	0.142744182708488	1.63995677211734	1.23973348605152	2.16938418190131	0.0005293855596069
AL645933.2	0.00205180957236428	-0.583430768529288	0.170753875226376	0.55798077615507	0.39927606296974	0.779767623039825	0.000633632709986387
AC132872.1	0.0378457607841822	0.438853044229864	0.196462931213562	1.55092735291641	1.05526590175977	2.27940242361008	0.0254981962377332
LINC01786	1.99486707153085e-07	1.26131652321744	0.228417095863956	3.53006584313506	2.25607649827521	5.52346734093265	3.3518487823912e-08
SNHG10	0.000964066607292424	0.724814521794799	0.204543945944441	2.06434817286126	1.38253083019556	3.08241471779173	0.000394757787858273
AC062037.2	0.00276794457326079	0.523974857463219	0.221862107479982	1.68872677506964	1.09322617392257	2.60860761374261	0.0181906669659034
AL928654.2	0.000276590361844686	0.774144600277998	0.155424011110663	2.16873619717544	1.59922499883269	2.9410600111755	6.33036708657582e-07
AC037198.1	0.0476307424731122	0.404327710636296	0.191536423351606	1.4982948736792	1.02934555740329	2.18088815009463	0.0347748604573541
AC018865.1	0.0035295113049989	-0.450092561604877	0.168602450303474	0.637569134468148	0.458155198046377	0.887241709708412	0.00759531107424844
AC025857.2	0.00021794344579984	0.832194909167839	0.212663916541538	2.29835789481216	1.51494826813865	3.48688408953773	9.10837497980881e-05
LINC01004	2.34942464756305e-05	0.871528420039779	0.191679424318946	2.39056184531974	1.64188283232002	3.48062956978687	5.44671535185764e-06
AC110285.2	0.000258814894231851	0.578048284195097	0.122359517558499	1.78255599078861	1.40246027923802	2.26566549323076	2.31046651618603e-06
AL138760.1	0.011986770231758	-0.578010406922268	0.244501446992555	0.561013445388473	0.34741875593038	0.905927157167402	0.0180770191287432
LINC00342	6.26252685319573e-05	0.672420359741826	0.168228455778297	1.95897300669286	1.40874416619481	2.72411083079552	6.41322331704773e-05
AC003102.1	0.0100620439188818	0.648613235191772	0.175829333546254	1.91288626545658	1.35526102480996	2.69994768357299	0.000225243804757894
AL022328.2	1.87835994092111e-07	1.15655188186753	0.235959498046701	3.17895295095383	2.0018660366339	5.04816090559721	9.51150331905776e-07
LINC02562	0.000158625098849896	-0.447100907446914	0.137554859848587	0.639479376787736	0.488359492854462	0.83736239250027	0.00115264621406506
AL645608.7	1.75180478567682e-05	0.88268418682307	0.168779504767124	2.41737970451305	1.73651882888304	3.36519508950582	1.69687360015832e-07
AL645608.6	0.0435602386732931	0.355977388088592	0.150222211162899	1.4275752676934	1.06348076026067	1.91632159328427	0.0178038652759447
AC026356.2	0.00924005399340411	0.474551814965418	0.146875759442462	1.60729367106372	1.20524228877808	2.14346357499671	0.00123368999872129
SLC25A30-AS1	0.00264870313139554	-0.502861791924909	0.187099595325232	0.604797376499354	0.419131628058007	0.872708815403161	0.0071952670469763
NEAT1	0.000264984222316467	0.327394652211896	0.101854646724904	1.38734888946236	1.13628391355023	1.6938873446503	0.00130748392405008
AL158152.2	0.00424780744895847	0.406814111947755	0.20376455625889	1.50202487123185	1.00747068773363	2.23934923493828	0.045880499483166
AL390728.6	0.000849200616664603	0.584518917460999	0.171483212995187	1.79412765450246	1.28199568933192	2.51084622782777	0.00065295420467613
LINC02585	0.0201767326790482	0.445829473061864	0.204313227159545	1.56178511739044	1.04642846722123	2.3309503031578	0.0291030271741871
LINC01146	0.033050777252124	-0.324543744164652	0.148443296038616	0.722857086178847	0.540377527797801	0.966957987998515	0.028792597320546
PGM5-AS1	0.01212192222262	-0.291753303641218	0.0841720102789835	0.746952783777731	0.633352960764985	0.880928164477838	0.000527957200836345
AC129926.1	0.00176302116680593	-0.61480462251317	0.169008226756138	0.540746534688161	0.388269862177245	0.753102012959666	0.000275062114887507
NKILA	0.0347968858408155	-0.349830211998221	0.139189237002853	0.704807747459281	0.5365282278059	0.925867335834446	0.0119593196826235
AP006621.2	9.21472474879614e-07	0.844094753459456	0.172871649792792	2.32587137427487	1.65743718664701	3.26388094417929	1.04598959271065e-06
DM1-AS	0.00444275428133734	0.730841026565564	0.197604243030389	2.07682653967555	1.40993531441132	3.05915344612924	0.000216869855002303
U47924.2	0.0146884091784304	-0.441854153795671	0.223245987080439	0.642843384886529	0.415028432866746	0.995709172593129	0.0477906214135355
SEMA3B-AS1	6.70404143310321e-08	0.78745508357311	0.163308652699946	2.19779609570501	1.5958013213635	3.02688537328006	1.42209933278424e-06
U62317.2	0.0249192651335903	0.588056992468883	0.180991290144783	1.8004866553954	1.26278624132339	2.56714247445362	0.0011577483825909
AP003419.3	6.23032609665675e-05	0.514690032340901	0.161301995534404	1.67311980838219	1.21962560495007	2.29523706442312	0.0014185624692736
AC021078.1	0.000100535212559483	0.736454254606437	0.215537504429999	2.08851702061619	1.36890138394035	3.18642628064842	0.000633556448600227
AL513320.1	2.45914401681979e-05	0.768858430659024	0.201454495132139	2.15730213759327	1.45355877296586	3.20176424883631	0.000135338070969056
LINC01351	0.0416425187498746	-0.334825957912864	0.160840442959311	0.715462596120772	0.522010574641603	0.980606047682696	0.037367375958782
AL354836.1	0.000128161271831129	0.665832189865237	0.164749101087473	1.94610938014726	1.40906996187251	2.68783085437726	5.31121715925379e-05
AC009283.1	0.0011355041956137	0.523351573930856	0.166437113402976	1.68767454743222	1.2179155427676	2.33862306377845	0.0016640483615516
AC010719.1	0.0443144361377704	0.293561825476509	0.106204891602235	1.34119609693473	1.08915706582029	1.65155883102883	0.00570785861450341
AC010542.5	0.0467156546481122	0.574754716470286	0.201848426068294	1.77669467952091	1.19618708758354	2.63892163441988	0.0044070045517749
PCGEM1	0.00316837112418844	-0.17516214290746	0.0592713004049795	0.839320919801374	0.747267725578043	0.942713812337197	0.00312404975729033
AC048341.2	8.82701687439091e-05	0.793503281986587	0.182476396805391	2.21112908219392	1.54628629322479	3.16182833641205	1.37055825451142e-05
LINC01128	0.0276566572442797	-0.547897021490873	0.24142367684454	0.578164400112985	0.360206164198162	0.928007643350912	0.0232414631905254
AL118516.1	0.00908390622692345	0.393318546977377	0.170740759693575	1.48189036584877	1.06042821958359	2.07086063520427	0.0212450641065076
AP002754.1	0.00089696560773822	-0.394980839303512	0.161433424651358	0.673692947551295	0.490963968632364	0.92443074558941	0.0144166624366356
AC091544.4	0.00608224221325759	0.471262273982588	0.159965920498868	1.6020150994601	1.17085567897011	2.19194596310592	0.00321895015471219
SNHG15	0.0132110352409663	0.653157211108956	0.225095258153306	1.92159815289243	1.23612144667691	2.98719795787568	0.00371152724888005
BCRP3	6.54228917230659e-05	0.847847623233153	0.163273148977942	2.33461646598423	1.69526340780583	3.21509567076607	2.07135494211491e-07
AL021707.8	6.79763211829387e-05	0.557925561685766	0.166611689319855	1.74704460241199	1.26032881501466	2.42172106711801	0.00081203973185735
SNHG1	9.32709612810889e-06	0.699595748261993	0.171357481766298	2.01293880895959	1.43870190981469	2.81637399726367	4.45215593766986e-05
AL117379.1	0.000804477038110707	0.679409272280534	0.208508987583561	1.97271205227281	1.31093309007968	2.96856709974868	0.00112035563592147
AL360181.4	0.000452931947150459	-0.374742180469892	0.119469956153202	0.687466498234214	0.543949432307041	0.868849488802554	0.00170857107402279
AC092171.5	0.0114335457373068	0.475225003758293	0.185763729251839	1.60837604743088	1.11754552484354	2.31478132428792	0.0105208667734033
AC112484.3	0.0084692649804442	0.491298584931075	0.180021733124233	1.63443729810335	1.1485065791162	2.32596428266618	0.00635060805356727
Z83843.1	0.00187649954509661	0.912972685107952	0.228294679392758	2.49171862966928	1.59284756469381	3.89783797712898	6.35844796374489e-05
AC084018.1	3.4325189311124e-05	0.641092728886938	0.131234836994735	1.89855435141041	1.46796512758675	2.45544567614149	1.03386661679155e-06
AC132872.3	1.54045008193826e-07	0.901034452709532	0.178023991401933	2.46214877071487	1.73692071456634	3.49018611977707	4.16387459426284e-07
AC108673.2	0.0185957988688401	0.39063623495609	0.167815752737022	1.47792079969375	1.06366809721958	2.0535070064403	0.0199243957916785
LINC01358	0.00535758022192601	-0.290583944863164	0.116412797874815	0.747826750462953	0.595264856183586	0.939489107913172	0.0125549074523625
LINC01805	0.0306062174659761	-0.485441570448243	0.195766844530028	0.615425383093987	0.419313036118579	0.903259306370033	0.0131495739984946
AP006748.1	0.00385683947002546	-0.208896756489193	0.0903870668461047	0.811479011260761	0.679735075092801	0.968757108240796	0.020825373164182
SCHLAP1	0.03272769339535	0.123436066527983	0.0594843143462186	1.13137766932722	1.00687246047842	1.27127861858898	0.037977009429629
HLA-DQB1-AS1	0.00782006841292737	0.629892997473519	0.181531878319801	1.87740968093712	1.31534245518649	2.6796573745327	0.000520699872636289
AC138028.4	0.000591166819056466	0.919789677623644	0.210765022310523	2.50876268551449	1.65980118096808	3.79195429211524	1.27674762635653e-05
AC015845.2	0.000493071138719103	-0.62178632674292	0.215841956302639	0.536984350829226	0.351752038586707	0.819759834780336	0.00396732450691858
AC002456.1	0.021910034789813	0.442960793381088	0.137856277956241	1.55731127623511	1.18858967062794	2.04041686632509	0.0013126152999025
LINC00920	0.000774848866682887	-0.385813020731057	0.129556513308743	0.679897640559815	0.527430001624775	0.876440096723329	0.00290181843359299
EHMT2-AS1	0.00318879656702098	0.462677846958886	0.182153530795905	1.58832157736076	1.1114477968719	2.26980110105929	0.0110838760419904
LINC01133	0.0250672803816281	-0.44127084110528	0.203455133947288	0.643218472977054	0.431695165120456	0.958384613511921	0.030091396074722
AL135999.1	3.64915637703911e-05	0.715719512277502	0.162373470514802	2.04565802893647	1.48806014857551	2.81219598237222	1.04397027248324e-05
FGF14-AS2	0.0412205476584178	-0.525463034279071	0.227844200330476	0.591281517360313	0.378314483995914	0.924135468140548	0.0210973173995038
AC009812.4	0.0296769074708226	0.506204920731958	0.189544538588479	1.65898325998419	1.14419856835495	2.40537397356189	0.00757071573055368
AC116614.1	0.0220736741345537	0.165343650365729	0.0743837081756598	1.17979848723651	1.01974669814598	1.36497080404009	0.026226075269223
AL035661.1	0.00327115599099848	-0.541167268406364	0.19029034845301	0.582068425597478	0.400865428417477	0.845180522089531	0.00445646306211331
LINC01176	8.40871339202742e-06	0.770419984244521	0.174346819728809	2.16067351208711	1.53527036143357	3.04083902295593	9.92076331123949e-06
AL512329.2	0.03430109960803	-0.370923299333562	0.163786056484855	0.690096870418792	0.500604920306814	0.951316439858268	0.0235322138322658
GAS6-AS1	0.00484079755569466	0.528542621580522	0.166392282167281	1.69645812468487	1.22436181540173	2.35058798192348	0.0014907139603283
AL049840.1	0.00329487412423901	0.832735702587967	0.23858104769082	2.29960116778539	1.44069472003843	3.67056632979045	0.000482355468942296
AC015849.3	0.00281776331705719	0.817875231182378	0.236733160266515	2.2656806718967	1.42459386077296	3.60334903045354	0.000550619133433047
RMST	0.0319265817348644	0.558549885913501	0.245924678254691	1.74813566523725	1.07955225192737	2.83078313126438	0.0231334570677406
AC245884.8	0.000733205781951018	0.670150301150731	0.18787382499966	1.95453106682868	1.35245893706671	2.82462674947004	0.000361059461561206
AC091230.1	0.0167340593144679	0.363651227349596	0.135850387903933	1.43857239194626	1.10228947725739	1.87744741247019	0.00743177084323291
AL021707.6	0.00310030571730358	0.449398771235737	0.132665965411205	1.56736955448974	1.20849798892974	2.03281043315347	0.000705466469936464
AL390719.2	0.000711458347956606	0.336272491683698	0.109907134906084	1.39972038501425	1.12846518444816	1.73617864620479	0.00221628597533972
LINC00668	0.00075568126419423	-0.20650836714332	0.0768234212727177	0.813419455431324	0.699716863829155	0.945598490871506	0.00718617542418878
AC024060.1	0.00198452961867057	0.458515997140593	0.139433138602615	1.58172495808366	1.20349770009817	2.078818964773	0.00100748139491761
AL391121.1	0.00808738735958958	0.59546124429777	0.2363010215378	1.81386738803267	1.14147324992979	2.88234078334365	0.0117379287791219
AC008610.1	0.0012641845159107	0.470089560264784	0.131043401252963	1.60013749553796	1.23769306250487	2.06871968680555	0.000334143615229646
AC242842.1	0.00175143208941186	0.43317849743276	0.181292613626787	1.54215146621224	1.08096212826519	2.20010588951651	0.0168764428264783
LSAMP-AS1	0.000786669111795701	-0.794952201384977	0.225939593151425	0.451602820396066	0.290025721054457	0.703196622176097	0.000434111521555192
AC092171.4	0.000616570226512403	0.710778461397774	0.174639045577002	2.03557525878651	1.44555339674167	2.86642239817879	4.70159735735468e-05
AL354733.3	0.000513168200966363	0.671226326247496	0.185847787470374	1.9566353232223	1.35930203193759	2.81646146193433	0.000304197156408332
CCDC18-AS1	0.0189017990312228	0.643042117207798	0.203944455496578	1.90225898079702	1.27547458079867	2.8370531914145	0.00161587559304161
AC132192.2	0.00326086302799022	0.572982255872893	0.155698307312941	1.77354834740643	1.30711076829532	2.40643242859231	0.000233160623155828
